# Supplementary material for: Aquificae overcomes competition by archaeal thermophiles, and crowding by bacterial mesophiles, to dominate the boiling vent-water of a Trans-Himalayan sulfur-borax spring
Source: PLoS One. 2024 Oct 25;19(10):e0310595. doi: 10.1371/journal.pone.0310595 (PMC11508158; doi:10.1371/journal.pone.0310595)
Supplement: S1 Dataset — (XLSX) [file pone.0310595.s002.xlsx]

## Sheet: Table S2
Table S2. Complete annotation of the 220687 protein coding sequences identified within the assembled metagenome of Lotus Pond's vent-water by searching against the eggNOG database v5.0 using eggNOG-mapper v2.1.9.
query	seed_ortholog	evalue	score	eggNOG_OGs	max_annot_lvl	Description	Preferred_name	GOs	EC	KEGG_ko	KEGG_Pathway	KEGG_Module	KEGG_Reaction	KEGG_rclass	BRITE	KEGG_TC	CAZy	BiGG_Reaction	PFAMs
k141_282965_1	608538.HTH_0598	8.36e-64	207.0	COG0008@1|root,COG0008@2|Bacteria,2G3SV@200783|Aquificae	200783|Aquificae	Catalyzes the attachment of glutamate to tRNA(Glu) in a two-step reaction glutamate is first activated by ATP to form Glu-AMP and then transferred to the acceptor end of tRNA(Glu)	gltX	-	6.1.1.17,6.1.1.24	ko:K01885,ko:K09698	ko00860,ko00970,ko01100,ko01110,ko01120,map00860,map00970,map01100,map01110,map01120	M00121,M00359,M00360	R03651,R05578	RC00055,RC00523	ko00000,ko00001,ko00002,ko01000,ko01007,ko02048,ko03016	-	-	-	tRNA-synt_1c
k141_181908_1	2325.TKV_c15810	1.68e-20	89.4	COG0675@1|root,COG0675@2|Bacteria	2|Bacteria	Transposase, IS605 OrfB family	-	-	-	-	-	-	-	-	-	-	-	-	-
k141_282967_1	861208.AGROH133_09316	2.15e-41	138.0	2E1FP@1|root,32WUA@2|Bacteria,1N5WF@1224|Proteobacteria,2UF2S@28211|Alphaproteobacteria,4BF5D@82115|Rhizobiaceae	28211|Alphaproteobacteria	-	-	-	-	-	-	-	-	-	-	-	-	-	-
k141_242544_1	1195246.AGRI_15585	7.4e-96	288.0	COG2813@1|root,COG2813@2|Bacteria,1MXE9@1224|Proteobacteria,1RQCH@1236|Gammaproteobacteria,465NZ@72275|Alteromonadaceae	1236|Gammaproteobacteria	Specifically methylates the guanine in position 1207 of 16S rRNA in the 30S particle	rsmC	GO:0000154,GO:0001510,GO:0003674,GO:0003824,GO:0005575,GO:0005622,GO:0005623,GO:0005737,GO:0005829,GO:0006139,GO:0006364,GO:0006396,GO:0006725,GO:0006807,GO:0008150,GO:0008152,GO:0008168,GO:0008170,GO:0008173,GO:0008649,GO:0008757,GO:0008990,GO:0009451,GO:0009987,GO:0010467,GO:0016070,GO:0016072,GO:0016435,GO:0016740,GO:0016741,GO:0022613,GO:0031167,GO:0032259,GO:0034470,GO:0034641,GO:0034660,GO:…	2.1.1.172	ko:K00564	-	-	R07234	RC00003	ko00000,ko01000,ko03009	-	-	-	MTS,MTS_N
k141_80848_1	1234364.AMSF01000058_gene891	7.75e-21	91.3	COG1236@1|root,COG1236@2|Bacteria,1MUDD@1224|Proteobacteria,1RPZC@1236|Gammaproteobacteria,1X2ZJ@135614|Xanthomonadales	135614|Xanthomonadales	Beta-Casp domain	-	-	-	ko:K07576	-	-	-	-	ko00000	-	-	-	Beta-Casp,Lactamase_B,RMMBL
k141_343598_1	224324.aq_aa05	4.55e-30	116.0	COG0675@1|root,COG0675@2|Bacteria	2|Bacteria	Transposase, IS605 OrfB family	-	-	-	ko:K07496	-	-	-	-	ko00000	-	-	-	OrfB_IS605,OrfB_Zn_ribbon
k141_121272_1	932678.THERU_02490	1.4e-26	107.0	COG1005@1|root,COG1005@2|Bacteria,2G3Y5@200783|Aquificae	200783|Aquificae	NDH-1 shuttles electrons from NADH, via FMN and iron- sulfur (Fe-S) centers, to quinones in the respiratory chain. The immediate electron acceptor for the enzyme in this species is believed to be ubiquinone. Couples the redox reaction to proton translocation (for every two electrons transferred, four hydrogen ions are translocated across the cytoplasmic membrane), and thus conserves the redox ene…	nuoH	-	1.6.5.3	ko:K00337	ko00190,ko01100,map00190,map01100	M00144	R11945	RC00061	ko00000,ko00001,ko00002,ko01000	3.D.1	-	-	NADHdh
k141_161697_1	1380408.AVGH01000011_gene781	3.62e-46	159.0	COG0508@1|root,COG0508@2|Bacteria,1TQSH@1239|Firmicutes,4HBSU@91061|Bacilli,21UY5@150247|Anoxybacillus	91061|Bacilli	2-oxoacid dehydrogenases acyltransferase (catalytic domain)	bkdB	-	2.3.1.12,2.3.1.168	ko:K00627,ko:K09699	ko00010,ko00020,ko00280,ko00620,ko00640,ko01100,ko01110,ko01120,ko01130,ko01200,map00010,map00020,map00280,map00620,map00640,map01100,map01110,map01120,map01130,map01200	M00036,M00307	R00209,R02569,R02662,R03174,R04097,R10998	RC00004,RC02727,RC02742,RC02857,RC02870	br01601,ko00000,ko00001,ko00002,ko01000	-	-	-	2-oxoacid_dh,Biotin_lipoyl,E3_binding
k141_60637_1	2325.TKV_c08500	1.44e-41	149.0	COG0675@1|root,COG0675@2|Bacteria,1TR3R@1239|Firmicutes,24AFY@186801|Clostridia,42FGM@68295|Thermoanaerobacterales	186801|Clostridia	Transposase, IS605 OrfB family	-	-	-	-	-	-	-	-	-	-	-	-	-
k141_262755_1	1129374.AJE_03911	1.87e-124	365.0	COG1228@1|root,COG1228@2|Bacteria,1MXQX@1224|Proteobacteria,1RZEJ@1236|Gammaproteobacteria,46CGQ@72275|Alteromonadaceae	1236|Gammaproteobacteria	overlaps another CDS with the same product name	-	-	-	-	-	-	-	-	-	-	-	-	Amidohydro_1
k141_181909_2	638303.Thal_1027	4.39e-28	106.0	COG0412@1|root,COG0412@2|Bacteria	2|Bacteria	carboxymethylenebutenolidase activity	MA20_42490	-	3.1.1.45	ko:K01061	ko00361,ko00364,ko00623,ko01100,ko01110,ko01120,ko01130,map00361,map00364,map00623,map01100,map01110,map01120,map01130	-	R03893,R05510,R05511,R06835,R06838,R08120,R08121,R09136,R09220,R09222	RC01018,RC01906,RC01907,RC02441,RC02467,RC02468,RC02674,RC02675,RC02686	ko00000,ko00001,ko01000	-	-	-	DLH
k141_202120_1	869213.JCM21142_72679	5.25e-18	77.4	COG0532@1|root,COG0532@2|Bacteria,4NGP3@976|Bacteroidetes	976|Bacteroidetes	One of the essential components for the initiation of protein synthesis. Protects formylmethionyl-tRNA from spontaneous hydrolysis and promotes its binding to the 30S ribosomal subunits. Also involved in the hydrolysis of GTP during the formation of the 70S ribosomal complex	infB	-	-	ko:K02519	-	-	-	-	ko00000,ko03012,ko03029	-	-	-	GTP_EFTU,GTP_EFTU_D2,IF-2,IF2_N
k141_181910_2	744980.TRICHSKD4_5844	4.51e-13	67.8	COG0677@1|root,COG0677@2|Bacteria,1MUC6@1224|Proteobacteria,2TR5F@28211|Alphaproteobacteria	28211|Alphaproteobacteria	Belongs to the UDP-glucose GDP-mannose dehydrogenase family	-	-	-	ko:K02474	ko00520,map00520	-	R06894	RC00291	ko00000,ko00001,ko01000,ko01005	-	-	-	UDPG_MGDP_dh,UDPG_MGDP_dh_C,UDPG_MGDP_dh_N
k141_40424_1	675813.VIB_001289	1.83e-117	341.0	COG1176@1|root,COG1176@2|Bacteria,1MVGM@1224|Proteobacteria,1RNNZ@1236|Gammaproteobacteria,1XSQ9@135623|Vibrionales	135623|Vibrionales	Spermidine putrescine ABC transporter	potB	-	-	ko:K11071	ko02010,map02010	M00299	-	-	ko00000,ko00001,ko00002,ko02000	3.A.1.11.1	-	-	BPD_transp_1
k141_40424_2	675813.VIB_001288	7.89e-47	156.0	COG1177@1|root,COG1177@2|Bacteria,1MVC5@1224|Proteobacteria,1RQB7@1236|Gammaproteobacteria,1XT48@135623|Vibrionales	135623|Vibrionales	Spermidine putrescine ABC transporter	potC	-	-	ko:K11070	ko02010,map02010	M00299	-	-	ko00000,ko00001,ko00002,ko02000	3.A.1.11.1	-	-	BPD_transp_1
k141_60638_1	1229172.JQFA01000002_gene4781	2.06e-17	80.1	COG0532@1|root,COG0532@2|Bacteria,1G1WQ@1117|Cyanobacteria,1H743@1150|Oscillatoriales	2|Bacteria	One of the essential components for the initiation of protein synthesis. Protects formylmethionyl-tRNA from spontaneous hydrolysis and promotes its binding to the 30S ribosomal subunits. Also involved in the hydrolysis of GTP during the formation of the 70S ribosomal complex	infB	GO:0005575,GO:0005622,GO:0005623,GO:0005737,GO:0044424,GO:0044464	-	ko:K02519	-	-	-	-	ko00000,ko03012,ko03029	-	-	-	GTP_EFTU,IF-2,IF2_N
k141_20213_1	1121271.AUCM01000004_gene917	8.3e-27	99.8	293EG@1|root,2ZQWX@2|Bacteria,1RDP4@1224|Proteobacteria,2U79J@28211|Alphaproteobacteria	28211|Alphaproteobacteria	Elongation factor P	-	-	-	-	-	-	-	-	-	-	-	-	-
k141_262756_1	2325.TKV_c10950	3.55e-37	132.0	COG0675@1|root,COG0675@2|Bacteria	2|Bacteria	Transposase, IS605 OrfB family	-	-	-	-	-	-	-	-	-	-	-	-	-
k141_242546_1	224324.aq_473	1.83e-39	137.0	COG3063@1|root,COG3063@2|Bacteria	2|Bacteria	photosynthesis	-	-	-	-	-	-	-	-	-	-	-	-	Peptidase_C39_2,TPR_16,TPR_19,TPR_2,TPR_8
k141_282969_1	1236501.BAJU01000059_gene3061	1.16e-40	145.0	COG0403@1|root,COG0403@2|Bacteria,1QXPU@1224|Proteobacteria,2TZM6@28211|Alphaproteobacteria	28211|Alphaproteobacteria	Glycine cleavage system P-protein	-	-	-	-	-	-	-	-	-	-	-	-	GDC-P
k141_323389_1	608538.HTH_1157	2.43e-44	154.0	COG1104@1|root,COG1104@2|Bacteria,2G4UF@200783|Aquificae	200783|Aquificae	PFAM aminotransferase class V	nifS2	-	2.8.1.7	ko:K04487	ko00730,ko01100,ko04122,map00730,map01100,map04122	-	R07460,R11528,R11529	RC01789,RC02313	ko00000,ko00001,ko01000,ko02048,ko03016,ko03029	-	-	-	Aminotran_5
k141_141486_1	273068.TTE0742	7.3e-24	102.0	COG0675@1|root,COG0675@2|Bacteria,1TR3R@1239|Firmicutes,24AFY@186801|Clostridia,42FGM@68295|Thermoanaerobacterales	186801|Clostridia	Transposase, IS605 OrfB family	-	-	-	-	-	-	-	-	-	-	-	-	-
k141_101062_1	1313265.JNIE01000002_gene1056	1.62e-40	142.0	COG0611@1|root,COG0611@2|Bacteria,2G42D@200783|Aquificae	200783|Aquificae	Catalyzes the ATP-dependent phosphorylation of thiamine- monophosphate (TMP) to form thiamine-pyrophosphate (TPP), the active form of vitamin B1	thiL	-	2.7.4.16	ko:K00946	ko00730,ko01100,map00730,map01100	M00127	R00617	RC00002	ko00000,ko00001,ko00002,ko01000	-	-	-	AIRS,AIRS_C
k141_5_1	1437448.AZRT01000067_gene1351	1.67e-26	102.0	COG0765@1|root,COG0765@2|Bacteria,1MV3I@1224|Proteobacteria,2TQZ7@28211|Alphaproteobacteria	28211|Alphaproteobacteria	TIGRFAM polar amino acid ABC transporter, inner membrane subunit	-	-	-	ko:K10003	ko02010,ko02020,map02010,map02020	M00230	-	-	ko00000,ko00001,ko00002,ko02000	3.A.1.3.19,3.A.1.3.4	-	-	BPD_transp_1
k141_303180_1	1041159.AZUW01000026_gene3970	6.1e-12	63.9	COG0409@1|root,COG0409@2|Bacteria,1MU1F@1224|Proteobacteria,2TSE4@28211|Alphaproteobacteria,4BB53@82115|Rhizobiaceae	28211|Alphaproteobacteria	Hydrogenase formation hypA family	hypD	-	-	ko:K04654	-	-	-	-	ko00000	-	-	-	HypD
k141_20214_1	638303.Thal_0805	7.1e-28	106.0	COG0217@1|root,COG0217@2|Bacteria,2G3N5@200783|Aquificae	200783|Aquificae	transcriptional regulatory protein	-	GO:0005575,GO:0005622,GO:0005623,GO:0005737,GO:0005829,GO:0044424,GO:0044444,GO:0044464	-	-	-	-	-	-	-	-	-	-	Transcrip_reg
k141_20214_2	224324.aq_1575	2.16e-24	99.0	COG0217@1|root,COG0217@2|Bacteria,2G3N5@200783|Aquificae	200783|Aquificae	transcriptional regulatory protein	-	GO:0005575,GO:0005622,GO:0005623,GO:0005737,GO:0005829,GO:0044424,GO:0044444,GO:0044464	-	-	-	-	-	-	-	-	-	-	Transcrip_reg
k141_222334_1	932678.THERU_07055	3.41e-17	82.0	COG3203@1|root,COG3203@2|Bacteria	2|Bacteria	Forms passive diffusion pores that allow small molecular weight hydrophilic materials across the outer membrane	-	-	-	-	-	-	-	-	-	-	-	-	Alginate_exp,BBP2,Porin_2,Porin_4
k141_202122_1	204536.SULAZ_0908	5.44e-46	152.0	2B9ZZ@1|root,323DM@2|Bacteria	2|Bacteria	COG NOG15344 non supervised orthologous group	-	-	-	-	-	-	-	-	-	-	-	-	-
k141_80851_1	999141.GME_19057	5.21e-198	550.0	COG0583@1|root,COG0583@2|Bacteria,1MZX1@1224|Proteobacteria,1RNFR@1236|Gammaproteobacteria,1XH35@135619|Oceanospirillales	135619|Oceanospirillales	transcriptional regulator	-	-	-	ko:K02521	-	-	-	-	ko00000,ko03000	-	-	-	HTH_1,LysR_substrate
k141_80851_2	232346.JHQL01000006_gene2951	4.74e-243	667.0	COG0059@1|root,COG0059@2|Bacteria,1MV7M@1224|Proteobacteria,1RNA8@1236|Gammaproteobacteria,1XIH7@135619|Oceanospirillales	135619|Oceanospirillales	Involved in the biosynthesis of branched-chain amino acids (BCAA). Catalyzes an alkyl-migration followed by a ketol- acid reduction of (S)-2-acetolactate (S2AL) to yield (R)-2,3- dihydroxy-isovalerate. In the isomerase reaction, S2AL is rearranged via a Mg-dependent methyl migration to produce 3- hydroxy-3-methyl-2-ketobutyrate (HMKB). In the reductase reaction, this 2-ketoacid undergoes a metal-…	ilvC	-	1.1.1.86	ko:K00053	ko00290,ko00770,ko01100,ko01110,ko01130,ko01210,ko01230,map00290,map00770,map01100,map01110,map01130,map01210,map01230	M00019,M00570	R03051,R04439,R04440,R05068,R05069,R05071	RC00726,RC00836,RC00837,RC01726	ko00000,ko00001,ko00002,ko01000	-	-	-	IlvC,IlvN
k141_80851_3	1479235.KK366039_gene1741	2.9e-173	488.0	COG1183@1|root,COG1183@2|Bacteria,1MWD9@1224|Proteobacteria,1RPBB@1236|Gammaproteobacteria,1XIQ5@135619|Oceanospirillales	135619|Oceanospirillales	Belongs to the CDP-alcohol phosphatidyltransferase class-I family	pssA	-	2.7.8.8	ko:K17103	ko00260,ko00564,ko01100,ko01110,map00260,map00564,map01100,map01110	M00093	R01800	RC00002,RC00017,RC02795	ko00000,ko00001,ko00002,ko01000	-	-	-	CDP-OH_P_transf
k141_141487_1	638303.Thal_0332	2.15e-38	138.0	COG3203@1|root,COG3203@2|Bacteria,2G59M@200783|Aquificae	200783|Aquificae	Forms passive diffusion pores that allow small molecular weight hydrophilic materials across the outer membrane	-	-	-	-	-	-	-	-	-	-	-	-	Porin_O_P
k141_40427_1	1313265.JNIE01000005_gene284	3.94e-28	107.0	COG0412@1|root,COG0412@2|Bacteria	2|Bacteria	carboxymethylenebutenolidase activity	MA20_42490	-	3.1.1.45	ko:K01061	ko00361,ko00364,ko00623,ko01100,ko01110,ko01120,ko01130,map00361,map00364,map00623,map01100,map01110,map01120,map01130	-	R03893,R05510,R05511,R06835,R06838,R08120,R08121,R09136,R09220,R09222	RC01018,RC01906,RC01907,RC02441,RC02467,RC02468,RC02674,RC02675,RC02686	ko00000,ko00001,ko01000	-	-	-	DLH
k141_40427_2	638303.Thal_1027	3.61e-13	67.8	COG0412@1|root,COG0412@2|Bacteria	2|Bacteria	carboxymethylenebutenolidase activity	MA20_42490	-	3.1.1.45	ko:K01061	ko00361,ko00364,ko00623,ko01100,ko01110,ko01120,ko01130,map00361,map00364,map00623,map01100,map01110,map01120,map01130	-	R03893,R05510,R05511,R06835,R06838,R08120,R08121,R09136,R09220,R09222	RC01018,RC01906,RC01907,RC02441,RC02467,RC02468,RC02674,RC02675,RC02686	ko00000,ko00001,ko01000	-	-	-	DLH
k141_60640_1	439375.Oant_3441	4.51e-184	535.0	COG0438@1|root,COG1216@1|root,COG0438@2|Bacteria,COG1216@2|Bacteria,1R7EX@1224|Proteobacteria,2U30Z@28211|Alphaproteobacteria,1J3Y9@118882|Brucellaceae	28211|Alphaproteobacteria	Glycosyltransferase Family 4	wgaB	-	-	-	-	-	-	-	-	-	-	-	Glyco_tranf_2_3,Glyco_trans_1_4,Glyco_transf_4,Glycos_transf_1,Glycos_transf_2
k141_262758_1	2325.TKV_c10950	7.11e-24	97.1	COG0675@1|root,COG0675@2|Bacteria	2|Bacteria	Transposase, IS605 OrfB family	-	-	-	-	-	-	-	-	-	-	-	-	-
k141_282970_1	906888.JCM19314_2127	4.77e-11	64.7	COG3696@1|root,COG3696@2|Bacteria,4P36A@976|Bacteroidetes,1IJ7V@117743|Flavobacteriia,3HJW3@363408|Nonlabens	976|Bacteroidetes	AcrB/AcrD/AcrF family	-	-	-	ko:K07787,ko:K15726	ko02020,map02020	-	-	-	ko00000,ko00001,ko02000	2.A.6.1.2,2.A.6.1.4	-	-	ACR_tran
k141_20215_2	326427.Cagg_2643	2.05e-230	637.0	COG0505@1|root,COG0505@2|Bacteria,2G5S1@200795|Chloroflexi,3755X@32061|Chloroflexia	32061|Chloroflexia	TIGRFAM carbamoyl-phosphate synthase, small subunit	carA	-	6.3.5.5	ko:K01956	ko00240,ko00250,ko01100,map00240,map00250,map01100	M00051	R00256,R00575,R01395,R10948,R10949	RC00002,RC00010,RC00043,RC02750,RC02798,RC03314	ko00000,ko00001,ko00002,ko01000	-	-	-	CPSase_sm_chain,GATase
k141_242550_1	608538.HTH_1767	1.8e-62	202.0	COG2309@1|root,COG2309@2|Bacteria,2G3QV@200783|Aquificae	200783|Aquificae	aminopeptidase activity	-	-	-	-	-	-	-	-	-	-	-	-	Peptidase_M29
k141_161700_1	608538.HTH_1264	2.44e-28	111.0	COG1893@1|root,COG1893@2|Bacteria,2G45N@200783|Aquificae	200783|Aquificae	Catalyzes the NADPH-dependent reduction of ketopantoate into pantoic acid	panE	GO:0003674,GO:0003824,GO:0005575,GO:0005622,GO:0005623,GO:0005737,GO:0006082,GO:0006520,GO:0006573,GO:0006575,GO:0006732,GO:0006766,GO:0006767,GO:0006807,GO:0008150,GO:0008152,GO:0008677,GO:0009058,GO:0009081,GO:0009108,GO:0009110,GO:0009987,GO:0015939,GO:0015940,GO:0016053,GO:0016491,GO:0016614,GO:0016616,GO:0019752,GO:0032787,GO:0033317,GO:0034641,GO:0042364,GO:0042398,GO:0043436,GO:0043603,GO:…	1.1.1.169	ko:K00077	ko00770,ko01100,ko01110,map00770,map01100,map01110	M00119	R02472	RC00726	ko00000,ko00001,ko00002,ko01000	-	-	-	ApbA,ApbA_C
k141_7_1	1280946.HY29_07395	4.65e-43	152.0	COG0187@1|root,COG0187@2|Bacteria,1MVKT@1224|Proteobacteria,2TRBK@28211|Alphaproteobacteria,43W9Q@69657|Hyphomonadaceae	28211|Alphaproteobacteria	A type II topoisomerase that negatively supercoils closed circular double-stranded (ds) DNA in an ATP-dependent manner to modulate DNA topology and maintain chromosomes in an underwound state. Negative supercoiling favors strand separation, and DNA replication, transcription, recombination and repair, all of which involve strand separation. Also able to catalyze the interconversion of other topol…	gyrB	-	5.99.1.3	ko:K02470	-	-	-	-	ko00000,ko01000,ko03032,ko03400	-	-	-	DNA_gyraseB,DNA_gyraseB_C,HATPase_c,Toprim
k141_181914_2	932678.THERU_07265	1.94e-18	77.8	COG0690@1|root,COG0690@2|Bacteria,2G4D3@200783|Aquificae	200783|Aquificae	Essential subunit of the Sec protein translocation channel SecYEG. Clamps together the 2 halves of SecY. May contact the channel plug during translocation	secE	-	-	ko:K03073	ko02024,ko03060,ko03070,map02024,map03060,map03070	M00335	-	-	ko00000,ko00001,ko00002,ko02044	3.A.5.1,3.A.5.2	-	-	SecE
k141_80853_1	5147.XP_003343179.1	9.61e-12	60.1	COG1007@1|root,KOG4668@2759|Eukaryota	2759|Eukaryota	NADH dehydrogenase (quinone) activity	-	-	-	-	-	-	-	-	-	-	-	-	Proton_antipo_M,Proton_antipo_N
k141_80853_2	932678.THERU_02470	4.67e-47	167.0	COG1009@1|root,COG1009@2|Bacteria,2G3IY@200783|Aquificae	200783|Aquificae	TIGRFAM proton-translocating NADH-quinone oxidoreductase, chain L	nuoL1	-	1.6.5.3	ko:K00341	ko00190,ko01100,map00190,map01100	M00144	R11945	RC00061	ko00000,ko00001,ko00002,ko01000	3.D.1	-	-	NADH5_C,Proton_antipo_M,Proton_antipo_N
k141_242551_1	1449357.JQLK01000005_gene2343	8.05e-67	217.0	COG1271@1|root,COG2010@1|root,COG1271@2|Bacteria,COG2010@2|Bacteria	2|Bacteria	Cytochrome c	-	-	1.10.3.14	ko:K00425	ko00190,ko01100,ko02020,map00190,map01100,map02020	M00153	R11325	RC00061	ko00000,ko00001,ko00002,ko01000	3.D.4.3	-	-	Cyt_bd_oxida_I,Cytochrome_CBB3
k141_262761_1	1303518.CCALI_00841	3.34e-20	86.7	COG1061@1|root,COG1061@2|Bacteria	2|Bacteria	Type III restriction enzyme res subunit	-	-	-	-	-	-	-	-	-	-	-	-	HA,Helicase_C,ResIII
k141_222338_1	1279019.ARQK01000048_gene137	1.05e-22	95.1	COG0446@1|root,COG0446@2|Bacteria,1QUQF@1224|Proteobacteria,1RP1H@1236|Gammaproteobacteria	1236|Gammaproteobacteria	pyridine nucleotide-disulphide oxidoreductase	sqr	-	1.8.5.4	ko:K17218	ko00920,map00920	-	R10152	RC03155	ko00000,ko00001,ko01000	-	-	-	Pyr_redox_2
k141_343602_1	888808.HMPREF9380_1440	2.03e-16	73.6	COG0153@1|root,COG0153@2|Bacteria,1TPD0@1239|Firmicutes,4HARP@91061|Bacilli,1WR8Z@1305|Streptococcus sanguinis	91061|Bacilli	Belongs to the GHMP kinase family. GalK subfamily	galK	GO:0005975,GO:0005996,GO:0006012,GO:0008150,GO:0008152,GO:0019318,GO:0044238,GO:0044281,GO:0071704	2.7.1.6	ko:K00849	ko00052,ko00520,ko01100,map00052,map00520,map01100	M00554,M00632	R01092	RC00002,RC00078	ko00000,ko00001,ko00002,ko01000,ko04147	-	-	-	GHMP_kinases_C,GHMP_kinases_N,GalKase_gal_bdg
k141_343602_2	1123309.AQYB01000031_gene370	1.74e-72	228.0	COG0153@1|root,COG0153@2|Bacteria,1TPD0@1239|Firmicutes,4HARP@91061|Bacilli	91061|Bacilli	Catalyzes the transfer of the gamma-phosphate of ATP to D-galactose to form alpha-D-galactose-1-phosphate (Gal-1-P)	galK	GO:0005975,GO:0005996,GO:0006012,GO:0008150,GO:0008152,GO:0019318,GO:0044238,GO:0044281,GO:0071704	2.7.1.6	ko:K00849	ko00052,ko00520,ko01100,map00052,map00520,map01100	M00554,M00632	R01092	RC00002,RC00078	ko00000,ko00001,ko00002,ko01000,ko04147	-	-	-	GHMP_kinases_C,GHMP_kinases_N,GalKase_gal_bdg
k141_323392_2	224324.aq_481	3.4e-16	77.8	COG0601@1|root,COG0601@2|Bacteria,2G3MF@200783|Aquificae	200783|Aquificae	PFAM binding-protein-dependent transport systems inner membrane component	oppB	-	-	ko:K02033	ko02024,map02024	M00239	-	-	ko00000,ko00001,ko00002,ko02000	3.A.1.5	-	-	BPD_transp_1
k141_20219_1	608538.HTH_0408	2.73e-21	89.0	COG0839@1|root,COG0839@2|Bacteria,2G4DX@200783|Aquificae	200783|Aquificae	Belongs to the complex I subunit 6 family	nuoJ2	-	1.6.5.3	ko:K00339	ko00190,ko01100,map00190,map01100	M00144	R11945	RC00061	ko00000,ko00001,ko00002,ko01000	3.D.1	-	-	Oxidored_q3
k141_20219_2	224324.aq_1375	3.53e-28	107.0	COG1143@1|root,COG1143@2|Bacteria,2G4BK@200783|Aquificae	200783|Aquificae	NDH-1 shuttles electrons from NADH, via FMN and iron- sulfur (Fe-S) centers, to quinones in the respiratory chain. The immediate electron acceptor for the enzyme in this species is believed to be ubiquinone. Couples the redox reaction to proton translocation (for every two electrons transferred, four hydrogen ions are translocated across the cytoplasmic membrane), and thus conserves the redox ene…	nuoI2	-	1.6.5.3	ko:K00338	ko00190,ko01100,map00190,map01100	M00144	R11945	RC00061	ko00000,ko00001,ko00002,ko01000	3.D.1	-	-	Fer4
k141_9_1	1569209.BBPH01000124_gene1867	2.64e-31	117.0	COG0134@1|root,COG0134@2|Bacteria,1MW5K@1224|Proteobacteria,2TSZE@28211|Alphaproteobacteria,2PU49@265|Paracoccus	28211|Alphaproteobacteria	Indole-3-glycerol phosphate synthase	trpC	GO:0003674,GO:0003824,GO:0004425,GO:0016829,GO:0016830,GO:0016831	4.1.1.48,5.3.1.24	ko:K01609,ko:K13498	ko00400,ko01100,ko01110,ko01130,ko01230,map00400,map01100,map01110,map01130,map01230	M00023	R03508,R03509	RC00944,RC00945	ko00000,ko00001,ko00002,ko01000	-	-	-	IGPS
k141_101065_1	439375.Oant_1102	4.75e-109	315.0	COG0712@1|root,COG0712@2|Bacteria,1MVRH@1224|Proteobacteria,2U5IC@28211|Alphaproteobacteria,1J1YJ@118882|Brucellaceae	28211|Alphaproteobacteria	F(1)F(0) ATP synthase produces ATP from ADP in the presence of a proton or sodium gradient. F-type ATPases consist of two structural domains, F(1) containing the extramembraneous catalytic core and F(0) containing the membrane proton channel, linked together by a central stalk and a peripheral stalk. During catalysis, ATP synthesis in the catalytic domain of F(1) is coupled via a rotary mechanism…	atpH	-	-	ko:K02113	ko00190,ko00195,ko01100,map00190,map00195,map01100	M00157	-	-	ko00000,ko00001,ko00002,ko00194	3.A.2.1	-	-	OSCP
k141_101065_2	439375.Oant_1101	3.58e-93	272.0	2E9VV@1|root,3341Q@2|Bacteria,1NCYS@1224|Proteobacteria,2UFBW@28211|Alphaproteobacteria,1J32M@118882|Brucellaceae	28211|Alphaproteobacteria	-	-	-	-	-	-	-	-	-	-	-	-	-	DUF4345
k141_303184_1	1313265.JNIE01000003_gene1205	1.11e-13	71.2	COG0414@1|root,COG0414@2|Bacteria,2G3TD@200783|Aquificae	200783|Aquificae	Catalyzes the condensation of pantoate with beta-alanine in an ATP-dependent reaction via a pantoyl-adenylate intermediate	panC	GO:0003674,GO:0003824,GO:0004592,GO:0005575,GO:0005622,GO:0005623,GO:0005737,GO:0005829,GO:0006082,GO:0006520,GO:0006573,GO:0006575,GO:0006732,GO:0006766,GO:0006767,GO:0006807,GO:0008150,GO:0008152,GO:0009058,GO:0009081,GO:0009108,GO:0009110,GO:0009987,GO:0015939,GO:0015940,GO:0016053,GO:0016874,GO:0016879,GO:0016881,GO:0019752,GO:0032787,GO:0033317,GO:0034641,GO:0042364,GO:0042398,GO:0043436,GO:…	6.3.2.1	ko:K01918	ko00410,ko00770,ko01100,ko01110,map00410,map00770,map01100,map01110	M00119	R02473	RC00096,RC00141	ko00000,ko00001,ko00002,ko01000	-	-	-	Pantoate_ligase
k141_202125_1	1236973.JCM9157_3787	4.28e-60	198.0	COG0366@1|root,COG0366@2|Bacteria,1TRKZ@1239|Firmicutes,4HC8C@91061|Bacilli,1ZBT1@1386|Bacillus	91061|Bacilli	Belongs to the glycosyl hydrolase 13 family	-	-	3.2.1.1	ko:K01176	ko00500,ko01100,ko04973,map00500,map01100,map04973	-	R02108,R02112,R11262	-	ko00000,ko00001,ko01000	-	GH13	-	Alpha-amylase,DUF1939
k141_60643_1	1430331.EP10_06560	8.35e-177	493.0	COG1484@1|root,COG1484@2|Bacteria,1UYIT@1239|Firmicutes,4HC2H@91061|Bacilli,1WG9N@129337|Geobacillus	91061|Bacilli	SMART ATPase, AAA type, core	-	-	-	-	-	-	-	-	-	-	-	-	IstB_IS21
k141_60643_2	1430331.EP10_06565	5.74e-105	318.0	COG4584@1|root,COG4584@2|Bacteria,1UW0T@1239|Firmicutes,4HC33@91061|Bacilli,1WEJI@129337|Geobacillus	91061|Bacilli	PFAM Integrase, catalytic core	-	-	-	-	-	-	-	-	-	-	-	-	rve
k141_181916_2	638303.Thal_1027	4.39e-28	106.0	COG0412@1|root,COG0412@2|Bacteria	2|Bacteria	carboxymethylenebutenolidase activity	MA20_42490	-	3.1.1.45	ko:K01061	ko00361,ko00364,ko00623,ko01100,ko01110,ko01120,ko01130,map00361,map00364,map00623,map01100,map01110,map01120,map01130	-	R03893,R05510,R05511,R06835,R06838,R08120,R08121,R09136,R09220,R09222	RC01018,RC01906,RC01907,RC02441,RC02467,RC02468,RC02674,RC02675,RC02686	ko00000,ko00001,ko01000	-	-	-	DLH
k141_323393_1	638303.Thal_0790	1.39e-84	262.0	COG0439@1|root,COG0439@2|Bacteria,2G3KR@200783|Aquificae	200783|Aquificae	acetyl-CoA carboxylase, biotin carboxylase	accC_1	-	6.3.4.14,6.4.1.2	ko:K01961	ko00061,ko00620,ko00640,ko00720,ko01100,ko01110,ko01120,ko01130,ko01200,ko01212,map00061,map00620,map00640,map00720,map01100,map01110,map01120,map01130,map01200,map01212	M00082,M00376	R00742,R04385	RC00040,RC00253,RC00367	ko00000,ko00001,ko00002,ko01000	-	-	-	Biotin_carb_C,Biotin_carb_N,CPSase_L_D2
k141_242553_1	439375.Oant_1394	1.32e-24	97.4	COG2011@1|root,COG2011@2|Bacteria,1MW8E@1224|Proteobacteria,2TU01@28211|Alphaproteobacteria,1J1M0@118882|Brucellaceae	28211|Alphaproteobacteria	Binding-protein-dependent transport system inner membrane component	metI	-	-	ko:K02072	ko02010,map02010	M00238	-	-	ko00000,ko00001,ko00002,ko02000	3.A.1.24	-	-	BPD_transp_1
k141_242553_2	439375.Oant_1395	1.53e-44	153.0	COG1135@1|root,COG1135@2|Bacteria,1QTTK@1224|Proteobacteria,2TQSF@28211|Alphaproteobacteria,1J28S@118882|Brucellaceae	28211|Alphaproteobacteria	Part of the ABC transporter complex MetNIQ involved in methionine import. Responsible for energy coupling to the transport system	metN	-	-	ko:K02071	ko02010,map02010	M00238	-	-	ko00000,ko00001,ko00002,ko02000	3.A.1.24	-	-	ABC_tran,NIL
k141_262762_1	518766.Rmar_2341	1.92e-151	444.0	COG1066@1|root,COG1066@2|Bacteria,4NEYA@976|Bacteroidetes,1FJ45@1100069|Bacteroidetes Order II. Incertae sedis	976|Bacteroidetes	DNA-dependent ATPase involved in processing of recombination intermediates, plays a role in repairing DNA breaks. Stimulates the branch migration of RecA-mediated strand transfer reactions, allowing the 3' invading strand to extend heteroduplex DNA faster. Binds ssDNA in the presence of ADP but not other nucleotides, has ATPase activity that is stimulated by ssDNA and various branched DNA structu…	radA	-	-	ko:K04485	-	-	-	-	ko00000,ko03400	-	-	-	AAA_25,ATPase,ChlI
k141_262762_2	886293.Sinac_4605	7.45e-107	325.0	COG5434@1|root,COG5434@2|Bacteria	2|Bacteria	polygalacturonase activity	-	-	-	-	-	-	-	-	-	-	-	-	Beta_helix,Pectate_lyase_3
k141_262762_3	1382356.JQMP01000003_gene1548	8.08e-61	191.0	COG0105@1|root,COG0105@2|Bacteria,2G6NP@200795|Chloroflexi,27Y9T@189775|Thermomicrobia	189775|Thermomicrobia	Major role in the synthesis of nucleoside triphosphates other than ATP. The ATP gamma phosphate is transferred to the NDP beta phosphate via a ping-pong mechanism, using a phosphorylated active-site intermediate	ndk	-	2.7.4.6	ko:K00940	ko00230,ko00240,ko00983,ko01100,ko01110,ko01130,ko04016,map00230,map00240,map00983,map01100,map01110,map01130,map04016	M00049,M00050,M00052,M00053	R00124,R00139,R00156,R00330,R00570,R00722,R01137,R01857,R02093,R02326,R02331,R03530,R11894,R11895	RC00002	ko00000,ko00001,ko00002,ko01000,ko04131	-	-	-	NDK
k141_161704_1	608538.HTH_0612	2.87e-80	248.0	COG3203@1|root,COG3203@2|Bacteria,2G59M@200783|Aquificae	200783|Aquificae	Forms passive diffusion pores that allow small molecular weight hydrophilic materials across the outer membrane	-	-	-	-	-	-	-	-	-	-	-	-	Porin_O_P
k141_161705_1	351627.Csac_1319	3.31e-12	63.5	COG0675@1|root,COG0675@2|Bacteria	2|Bacteria	Transposase, IS605 OrfB family	-	-	-	-	-	-	-	-	-	-	-	-	-
k141_323394_1	1320556.AVBP01000002_gene4145	3.77e-37	130.0	2DPU3@1|root,32UMR@2|Bacteria,1MZUC@1224|Proteobacteria,2U7QP@28211|Alphaproteobacteria,43KF6@69277|Phyllobacteriaceae	28211|Alphaproteobacteria	-	-	-	-	-	-	-	-	-	-	-	-	-	-
k141_262763_1	1458427.BAWN01000011_gene659	3.57e-221	630.0	COG0280@1|root,COG0281@1|root,COG0280@2|Bacteria,COG0281@2|Bacteria,1MU0A@1224|Proteobacteria,2VIYB@28216|Betaproteobacteria,4AAXI@80864|Comamonadaceae	28216|Betaproteobacteria	Phosphate acetyl butaryl transferase	maeB	-	1.1.1.40	ko:K00029	ko00620,ko00710,ko01100,ko01120,ko01200,map00620,map00710,map01100,map01120,map01200	M00169,M00172	R00216	RC00105	ko00000,ko00001,ko00002,ko01000	-	-	-	Malate_DH,Malic_M,PTA_PTB,malic
k141_141493_1	608538.HTH_0446	2.15e-50	167.0	COG0007@1|root,COG0007@2|Bacteria,2G4UH@200783|Aquificae	200783|Aquificae	Catalyzes 2 sequential methylations, the formation of precorrin-1 and S-adenosyl-L-homocysteine from S-adenosyl-L-methionine and uroporphyrin III, and the formation of precorrin-2 and S-adenosyl-L-homocysteine from S-adenosyl-L-methionine and precorrin-1	-	-	2.1.1.107	ko:K02303	ko00860,ko01100,ko01110,ko01120,map00860,map01100,map01110,map01120	M00121	R03194	RC00003,RC00871	ko00000,ko00001,ko00002,ko01000	-	-	-	TP_methylase
k141_303186_1	1569209.BBPH01000020_gene1889	6.7e-16	70.9	COG2963@1|root,COG2963@2|Bacteria,1MZ3D@1224|Proteobacteria,2UD7K@28211|Alphaproteobacteria,2PZ9E@265|Paracoccus	28211|Alphaproteobacteria	Transposase	-	-	-	ko:K07497	-	-	-	-	ko00000	-	-	-	HTH_Tnp_1
k141_60645_1	932678.THERU_06785	5.19e-33	121.0	COG3031@1|root,COG3031@2|Bacteria,2G529@200783|Aquificae	200783|Aquificae	Domain present in PSD-95, Dlg, and ZO-1/2.	-	-	-	ko:K02452	ko03070,ko05111,map03070,map05111	M00331	-	-	ko00000,ko00001,ko00002,ko02044	3.A.15	-	-	PDZ_2
k141_303187_1	932678.THERU_06535	7.07e-45	153.0	COG0523@1|root,COG0523@2|Bacteria,2G4VF@200783|Aquificae	200783|Aquificae	Cobalamin synthesis protein P47K	cobW	-	-	-	-	-	-	-	-	-	-	-	CobW_C,cobW
k141_303187_2	608538.HTH_1099	3.39e-17	74.3	2EKI4@1|root,33E83@2|Bacteria,2G5BZ@200783|Aquificae	200783|Aquificae	-	-	-	-	-	-	-	-	-	-	-	-	-	-
k141_181918_1	608538.HTH_1008	4.25e-79	255.0	COG0068@1|root,COG0068@2|Bacteria,2G3JK@200783|Aquificae	200783|Aquificae	Belongs to the carbamoyltransferase HypF family	hypF	-	-	ko:K04656	-	-	-	-	ko00000	-	-	-	Acylphosphatase,Sua5_yciO_yrdC,zf-HYPF
k141_282975_1	522373.Smlt1375	5.54e-72	218.0	COG0806@1|root,COG0806@2|Bacteria,1MWQR@1224|Proteobacteria,1RNJ2@1236|Gammaproteobacteria,1X63G@135614|Xanthomonadales	135614|Xanthomonadales	An accessory protein needed during the final step in the assembly of 30S ribosomal subunit, possibly for assembly of the head region. Probably interacts with S19. Essential for efficient processing of 16S rRNA. May be needed both before and after RbfA during the maturation of 16S rRNA. It has affinity for free ribosomal 30S subunits but not for 70S ribosomes	rimM	-	-	ko:K02860	-	-	-	-	ko00000,ko03009	-	-	-	PRC,RimM
k141_80857_1	224324.aq_aa05	3.11e-22	95.5	COG0675@1|root,COG0675@2|Bacteria	2|Bacteria	Transposase, IS605 OrfB family	-	-	-	ko:K07496	-	-	-	-	ko00000	-	-	-	OrfB_IS605,OrfB_Zn_ribbon
k141_323395_1	867845.KI911784_gene717	1.76e-12	67.0	COG1743@1|root,COG1743@2|Bacteria	2|Bacteria	DNA methylAse	-	-	-	ko:K07445	-	-	-	-	ko00000	-	-	-	DUF1156,DUF559
k141_242555_1	1313265.JNIE01000002_gene979	2.63e-36	126.0	COG2322@1|root,COG2322@2|Bacteria	2|Bacteria	membrane	yozB	-	-	ko:K07152,ko:K08976	-	-	-	-	ko00000,ko03029	-	-	-	DUF420
k141_161707_1	1437448.AZRT01000037_gene3280	6.53e-91	280.0	COG2303@1|root,COG2303@2|Bacteria,1MUK2@1224|Proteobacteria,2U08V@28211|Alphaproteobacteria,1J2DA@118882|Brucellaceae	28211|Alphaproteobacteria	GMC oxidoreductase	-	-	-	-	-	-	-	-	-	-	-	-	GMC_oxred_C,GMC_oxred_N,NAD_binding_8
k141_242556_1	439375.Oant_4138	2.16e-190	530.0	COG0325@1|root,COG0325@2|Bacteria,1MWN7@1224|Proteobacteria,2TR5Z@28211|Alphaproteobacteria	28211|Alphaproteobacteria	Pyridoxal 5'-phosphate (PLP)-binding protein, which is involved in PLP homeostasis	-	-	-	ko:K06997	-	-	-	-	ko00000	-	-	-	Ala_racemase_N
k141_303188_1	1304880.JAGB01000001_gene148	1.13e-17	83.2	COG0675@1|root,COG0675@2|Bacteria,1TR3R@1239|Firmicutes,24AFY@186801|Clostridia	186801|Clostridia	Transposase, IS605 OrfB family	-	-	-	-	-	-	-	-	-	-	-	-	-
k141_80858_1	906888.JCM19314_307	3.8e-22	94.4	COG0532@1|root,COG0532@2|Bacteria,4NGP3@976|Bacteroidetes,1HYR7@117743|Flavobacteriia,3HJMZ@363408|Nonlabens	976|Bacteroidetes	One of the essential components for the initiation of protein synthesis. Protects formylmethionyl-tRNA from spontaneous hydrolysis and promotes its binding to the 30S ribosomal subunits. Also involved in the hydrolysis of GTP during the formation of the 70S ribosomal complex	infB	-	-	ko:K02519	-	-	-	-	ko00000,ko03012,ko03029	-	-	-	GTP_EFTU,GTP_EFTU_D2,IF-2,IF2_N
k141_282977_1	1123386.AUIW01000002_gene1289	8.22e-31	110.0	COG0824@1|root,COG0824@2|Bacteria,1WKEF@1297|Deinococcus-Thermus	1297|Deinococcus-Thermus	PFAM thioesterase superfamily	-	-	-	ko:K07107	-	-	-	-	ko00000,ko01000	-	-	-	4HBT,4HBT_2
k141_282977_2	1123386.AUIW01000002_gene1288	5.45e-26	97.8	COG0858@1|root,COG0858@2|Bacteria,1WKDX@1297|Deinococcus-Thermus	1297|Deinococcus-Thermus	One of several proteins that assist in the late maturation steps of the functional core of the 30S ribosomal subunit. Associates with free 30S ribosomal subunits (but not with 30S subunits that are part of 70S ribosomes or polysomes). Required for efficient processing of 16S rRNA. May interact with the 5'-terminal helix region of 16S rRNA	rbfA	-	-	ko:K02834	-	-	-	-	ko00000,ko03009	-	-	-	RBFA
k141_121281_1	932678.THERU_05775	2.24e-21	87.4	COG4968@1|root,COG4968@2|Bacteria	2|Bacteria	Prokaryotic N-terminal methylation motif	mshB	-	-	ko:K02650,ko:K02679,ko:K10924,ko:K10925,ko:K10926,ko:K12285	ko02020,ko05111,map02020,map05111	-	-	-	ko00000,ko00001,ko02035,ko02044	3.A.15.2	-	-	N_methyl
k141_282978_1	1232437.KL662013_gene1337	2.15e-11	65.1	COG1154@1|root,COG1154@2|Bacteria,1MUSJ@1224|Proteobacteria,42M35@68525|delta/epsilon subdivisions,2WIX5@28221|Deltaproteobacteria,2MI30@213118|Desulfobacterales	28221|Deltaproteobacteria	Catalyzes the acyloin condensation reaction between C atoms 2 and 3 of pyruvate and glyceraldehyde 3-phosphate to yield 1-deoxy-D-xylulose-5-phosphate (DXP)	dxs	-	2.2.1.7	ko:K01662	ko00730,ko00900,ko01100,ko01110,ko01130,map00730,map00900,map01100,map01110,map01130	M00096	R05636	RC00032	ko00000,ko00001,ko00002,ko01000	-	-	-	DXP_synthase_N,Transket_pyr,Transketolase_C
k141_121282_1	1313265.JNIE01000003_gene1246	8.05e-33	120.0	COG0074@1|root,COG0074@2|Bacteria,2G3R8@200783|Aquificae	200783|Aquificae	Succinyl-CoA synthetase functions in the citric acid cycle (TCA), coupling the hydrolysis of succinyl-CoA to the synthesis of either ATP or GTP and thus represents the only step of substrate-level phosphorylation in the TCA. The alpha subunit of the enzyme binds the substrates coenzyme A and phosphate, while succinate binding and nucleotide specificity is provided by the beta subunit	sucD	-	6.2.1.5	ko:K01902	ko00020,ko00640,ko00660,ko00720,ko01100,ko01110,ko01120,ko01130,ko01200,map00020,map00640,map00660,map00720,map01100,map01110,map01120,map01130,map01200	M00009,M00011,M00173,M00374,M00620	R00405,R02404	RC00004,RC00014	ko00000,ko00001,ko00002,ko01000	-	-	-	CoA_binding,Ligase_CoA
k141_121282_2	1236959.BAMT01000003_gene526	1.38e-18	81.3	COG0074@1|root,COG0074@2|Bacteria,1MUGA@1224|Proteobacteria,2VH1U@28216|Betaproteobacteria,2KKX8@206350|Nitrosomonadales	206350|Nitrosomonadales	Succinyl-CoA synthetase functions in the citric acid cycle (TCA), coupling the hydrolysis of succinyl-CoA to the synthesis of either ATP or GTP and thus represents the only step of substrate-level phosphorylation in the TCA. The alpha subunit of the enzyme binds the substrates coenzyme A and phosphate, while succinate binding and nucleotide specificity is provided by the beta subunit	sucD	-	6.2.1.5	ko:K01902	ko00020,ko00640,ko00660,ko00720,ko01100,ko01110,ko01120,ko01130,ko01200,map00020,map00640,map00660,map00720,map01100,map01110,map01120,map01130,map01200	M00009,M00011,M00173,M00374,M00620	R00405,R02404	RC00004,RC00014	ko00000,ko00001,ko00002,ko01000	-	-	-	CoA_binding,Ligase_CoA
k141_20222_1	1417296.U879_10505	8.55e-36	124.0	COG0104@1|root,COG0104@2|Bacteria,1P1QR@1224|Proteobacteria,2UURB@28211|Alphaproteobacteria	28211|Alphaproteobacteria	Adenylosuccinate synthetase	-	-	-	-	-	-	-	-	-	-	-	-	Adenylsucc_synt
k141_40433_2	608538.HTH_1770	1.03e-10	60.5	COG3271@1|root,COG3271@2|Bacteria,2G4YK@200783|Aquificae	200783|Aquificae	Papain-like cysteine protease AvrRpt2	-	-	-	-	-	-	-	-	-	-	-	-	Peptidase_C39,Peptidase_C39_2
k141_262765_1	1313265.JNIE01000002_gene685	3.68e-74	234.0	COG0045@1|root,COG0045@2|Bacteria,2G3SH@200783|Aquificae	200783|Aquificae	Succinyl-CoA synthetase functions in the citric acid cycle (TCA), coupling the hydrolysis of succinyl-CoA to the synthesis of either ATP or GTP and thus represents the only step of substrate-level phosphorylation in the TCA. The beta subunit provides nucleotide specificity of the enzyme and binds the substrate succinate, while the binding sites for coenzyme A and phosphate are found in the alpha …	-	-	6.2.1.18	ko:K15232	ko00720,ko01100,ko01120,ko01200,map00720,map01100,map01120,map01200	M00173	R01322	RC00004,RC00014	ko00000,ko00001,ko00002,ko01000	-	-	-	ATP-grasp_2,Citrate_bind
k141_343604_1	1446473.JHWH01000001_gene983	4.23e-49	169.0	COG0719@1|root,COG0719@2|Bacteria,1MVK0@1224|Proteobacteria,2TTK9@28211|Alphaproteobacteria,2PVKB@265|Paracoccus	28211|Alphaproteobacteria	Uncharacterized protein family (UPF0051)	sufD	-	-	ko:K09015	-	-	-	-	ko00000	-	-	-	UPF0051
k141_60646_1	388413.ALPR1_09028	1.29e-33	132.0	COG2885@1|root,COG2885@2|Bacteria,4NRRF@976|Bacteroidetes,47TRC@768503|Cytophagia	976|Bacteroidetes	OmpA family	-	-	-	-	-	-	-	-	-	-	-	-	OmpA
k141_242557_1	638303.Thal_1282	5.14e-54	176.0	COG2022@1|root,COG2022@2|Bacteria,2G4F7@200783|Aquificae	200783|Aquificae	Catalyzes the rearrangement of 1-deoxy-D-xylulose 5- phosphate (DXP) to produce the thiazole phosphate moiety of thiamine. Sulfur is provided by the thiocarboxylate moiety of the carrier protein ThiS. In vitro, sulfur can be provided by H(2)S	thiG	-	2.8.1.10	ko:K03149	ko00730,ko01100,map00730,map01100	-	R10247	RC03096,RC03097,RC03461	ko00000,ko00001,ko01000	-	-	-	ThiG
k141_141496_1	1121861.KB899910_gene707	4.79e-44	153.0	COG0126@1|root,COG0126@2|Bacteria,1MUNU@1224|Proteobacteria,2TSKQ@28211|Alphaproteobacteria,2JVKD@204441|Rhodospirillales	204441|Rhodospirillales	Phosphoglycerate kinase	-	-	2.7.2.3	ko:K00927	ko00010,ko00710,ko01100,ko01110,ko01120,ko01130,ko01200,ko01230,map00010,map00710,map01100,map01110,map01120,map01130,map01200,map01230	M00001,M00002,M00003,M00165,M00166,M00308,M00552	R01512	RC00002,RC00043	ko00000,ko00001,ko00002,ko01000,ko04147	-	-	-	PGK
k141_181920_1	1158345.JNLL01000001_gene718	1.89e-17	77.8	COG1566@1|root,COG1566@2|Bacteria,2G45H@200783|Aquificae	200783|Aquificae	secretion protein HlyD family	-	-	-	ko:K03543	-	M00701	-	-	ko00000,ko00002,ko02000	8.A.1.1	-	-	Biotin_lipoyl_2,HlyD_3,HlyD_D23
k141_303190_1	1313265.JNIE01000006_gene202	4.46e-28	107.0	COG0500@1|root,COG2226@2|Bacteria,2G4VU@200783|Aquificae	200783|Aquificae	Methyltransferase domain	-	-	-	-	-	-	-	-	-	-	-	-	Methyltransf_11
k141_121283_1	1313265.JNIE01000004_gene386	5.46e-10	62.0	COG1023@1|root,COG1023@2|Bacteria	2|Bacteria	D-gluconate metabolic process	gnd	-	1.1.1.343,1.1.1.44	ko:K00033	ko00030,ko00480,ko01100,ko01110,ko01120,ko01130,ko01200,map00030,map00480,map01100,map01110,map01120,map01130,map01200	M00004,M00006	R01528,R10221	RC00001,RC00539	ko00000,ko00001,ko00002,ko01000	-	-	-	6PGD,NAD_binding_2
k141_40434_1	1313265.JNIE01000002_gene799	2.83e-19	85.5	COG0797@1|root,COG0797@2|Bacteria,2G555@200783|Aquificae	200783|Aquificae	Lytic transglycosylase with a strong preference for naked glycan strands that lack stem peptides	rlpA2	-	-	ko:K03642	-	-	-	-	ko00000	-	-	-	DPBB_1
k141_323398_1	608538.HTH_0940	2.67e-45	151.0	COG0671@1|root,COG0671@2|Bacteria,2G591@200783|Aquificae	200783|Aquificae	Acid phosphatase homologues	-	-	-	-	-	-	-	-	-	-	-	-	PAP2
k141_262767_1	1303518.CCALI_00841	7.05e-22	90.9	COG1061@1|root,COG1061@2|Bacteria	2|Bacteria	Type III restriction enzyme res subunit	-	-	-	-	-	-	-	-	-	-	-	-	HA,Helicase_C,ResIII
k141_343605_1	1313265.JNIE01000002_gene620	4.64e-30	108.0	COG0051@1|root,COG0051@2|Bacteria,2G464@200783|Aquificae	200783|Aquificae	Involved in the binding of tRNA to the ribosomes	rpsJ	GO:0003674,GO:0003735,GO:0005198,GO:0005575,GO:0005622,GO:0005623,GO:0005737,GO:0005840,GO:0006412,GO:0006518,GO:0006807,GO:0008150,GO:0008152,GO:0009058,GO:0009059,GO:0009987,GO:0010467,GO:0015935,GO:0019538,GO:0032991,GO:0034641,GO:0034645,GO:0043043,GO:0043170,GO:0043226,GO:0043228,GO:0043229,GO:0043232,GO:0043603,GO:0043604,GO:0044237,GO:0044238,GO:0044249,GO:0044260,GO:0044267,GO:0044271,GO:…	-	ko:K02946	ko03010,map03010	M00178,M00179	-	-	br01610,ko00000,ko00001,ko00002,ko03011	-	-	-	Ribosomal_S10
k141_343605_2	608538.HTH_0853	8.75e-65	209.0	COG0050@1|root,COG0050@2|Bacteria,2G3VR@200783|Aquificae	200783|Aquificae	This protein promotes the GTP-dependent binding of aminoacyl-tRNA to the A-site of ribosomes during protein biosynthesis	tuf	-	-	ko:K02358	-	-	-	-	ko00000,ko03012,ko03029,ko04147	-	-	-	GTP_EFTU,GTP_EFTU_D2,GTP_EFTU_D3
k141_60647_2	1313265.JNIE01000005_gene245	2.25e-16	75.9	COG0778@1|root,COG0778@2|Bacteria	2|Bacteria	coenzyme F420-1:gamma-L-glutamate ligase activity	ydfN	-	-	ko:K15976	-	-	-	-	ko00000,ko01000	-	-	-	Nitroreductase
k141_141497_1	522373.Smlt0890	1.74e-164	466.0	COG0050@1|root,COG0050@2|Bacteria,1MVC0@1224|Proteobacteria,1RMYX@1236|Gammaproteobacteria,1X48A@135614|Xanthomonadales	135614|Xanthomonadales	GTP-dependent binding of aminoacyl-tRNA to the A-site of ribosomes during protein biosynthesis	tuf	-	-	ko:K02358	-	-	-	-	ko00000,ko03012,ko03029,ko04147	-	-	-	GTP_EFTU,GTP_EFTU_D2,GTP_EFTU_D3
k141_20223_1	279238.Saro_2845	5.37e-58	190.0	COG0767@1|root,COG0767@2|Bacteria,1MVPN@1224|Proteobacteria,2TSGS@28211|Alphaproteobacteria,2K10W@204457|Sphingomonadales	204457|Sphingomonadales	ABC-type transport system involved in resistance to organic solvents, permease component	-	-	-	ko:K02066	ko02010,map02010	M00210,M00669,M00670	-	-	ko00000,ko00001,ko00002,ko02000	3.A.1.27	-	-	MlaE
k141_121284_1	1449357.JQLK01000005_gene2393	9.55e-50	169.0	COG1373@1|root,COG1373@2|Bacteria,1WJIW@1297|Deinococcus-Thermus	1297|Deinococcus-Thermus	AAA domain	-	-	-	ko:K07133	-	-	-	-	ko00000	-	-	-	AAA_14,DUF4143
k141_101071_1	1313265.JNIE01000004_gene463	4.65e-16	76.3	COG1355@1|root,COG1355@2|Bacteria,2G4N2@200783|Aquificae	200783|Aquificae	Belongs to the MEMO1 family	-	-	-	ko:K06990	-	-	-	-	ko00000,ko04812	-	-	-	Memo
k141_161710_1	1449357.JQLK01000001_gene797	3.91e-73	229.0	COG4591@1|root,COG4591@2|Bacteria,1WJ3B@1297|Deinococcus-Thermus	1297|Deinococcus-Thermus	ABC-type transport system involved in lipoprotein release permease component	-	-	-	ko:K09808	ko02010,map02010	M00255	-	-	ko00000,ko00001,ko00002,ko02000	3.A.1.125	-	-	FtsX,MacB_PCD
k141_15_1	608538.HTH_1005	2.01e-48	167.0	COG0374@1|root,COG0374@2|Bacteria,2G4S0@200783|Aquificae	200783|Aquificae	Nickel-dependent hydrogenase	-	-	-	-	-	-	-	-	-	-	-	-	NiFeSe_Hases
k141_343606_1	1449357.JQLK01000001_gene1540	2.34e-21	88.6	COG1589@1|root,COG1589@2|Bacteria,1WJUK@1297|Deinococcus-Thermus	1297|Deinococcus-Thermus	Cell division protein FtsQ	ftsQ	-	-	ko:K03589	ko04112,map04112	-	-	-	ko00000,ko00001,ko03036	-	-	-	POTRA_1
k141_16_1	1385515.N791_10050	1.29e-39	143.0	COG0658@1|root,COG2333@1|root,COG0658@2|Bacteria,COG2333@2|Bacteria,1MUKF@1224|Proteobacteria,1RMW6@1236|Gammaproteobacteria,1X47B@135614|Xanthomonadales	135614|Xanthomonadales	DNA internalization-related competence protein ComEC Rec2	comA	-	-	ko:K02238	-	M00429	-	-	ko00000,ko00002,ko02044	3.A.11.1,3.A.11.2	-	-	Competence,DUF4131,Lactamase_B
k141_343607_1	638303.Thal_0836	8.69e-51	166.0	COG0797@1|root,COG0797@2|Bacteria,2G555@200783|Aquificae	200783|Aquificae	Lytic transglycosylase with a strong preference for naked glycan strands that lack stem peptides	rlpA2	-	-	ko:K03642	-	-	-	-	ko00000	-	-	-	DPBB_1
k141_282981_1	1123386.AUIW01000002_gene1289	3.78e-32	114.0	COG0824@1|root,COG0824@2|Bacteria,1WKEF@1297|Deinococcus-Thermus	1297|Deinococcus-Thermus	PFAM thioesterase superfamily	-	-	-	ko:K07107	-	-	-	-	ko00000,ko01000	-	-	-	4HBT,4HBT_2
k141_202129_1	1453500.AT05_06850	5.9e-103	310.0	COG0006@1|root,COG0006@2|Bacteria,4NG40@976|Bacteroidetes,1HZDM@117743|Flavobacteriia	976|Bacteroidetes	aminopeptidase	pepP	-	3.4.11.9	ko:K01262	-	-	-	-	ko00000,ko01000,ko01002	-	-	-	AMP_N,Peptidase_M24
k141_323399_1	608538.HTH_0638	1.67e-49	161.0	COG0440@1|root,COG0440@2|Bacteria,2G43A@200783|Aquificae	200783|Aquificae	Acetolactate synthase, small subunit	ilvN	GO:0003674,GO:0003824,GO:0003984,GO:0005575,GO:0005622,GO:0005623,GO:0005737,GO:0005829,GO:0005948,GO:0006082,GO:0006520,GO:0006549,GO:0006573,GO:0006807,GO:0008150,GO:0008152,GO:0008652,GO:0009058,GO:0009081,GO:0009082,GO:0009097,GO:0009099,GO:0009987,GO:0016053,GO:0016740,GO:0016744,GO:0019752,GO:0032991,GO:0043436,GO:0044237,GO:0044238,GO:0044249,GO:0044281,GO:0044283,GO:0044424,GO:0044444,GO:…	2.2.1.6	ko:K01653	ko00290,ko00650,ko00660,ko00770,ko01100,ko01110,ko01130,ko01210,ko01230,map00290,map00650,map00660,map00770,map01100,map01110,map01130,map01210,map01230	M00019,M00570	R00006,R00014,R00226,R03050,R04672,R04673,R08648	RC00027,RC00106,RC01192,RC02744,RC02893	ko00000,ko00001,ko00002,ko01000	-	-	-	ACT,ACT_5,ALS_ss_C
k141_262768_1	608538.HTH_1005	1.61e-30	120.0	COG0374@1|root,COG0374@2|Bacteria,2G4S0@200783|Aquificae	200783|Aquificae	Nickel-dependent hydrogenase	-	-	-	-	-	-	-	-	-	-	-	-	NiFeSe_Hases
k141_161711_1	391008.Smal_0552	5.53e-123	355.0	COG3156@1|root,COG3156@2|Bacteria,1RJRE@1224|Proteobacteria,1S6CB@1236|Gammaproteobacteria,1X4D4@135614|Xanthomonadales	135614|Xanthomonadales	Type II secretion system protein K	xpsK	-	-	ko:K02460	ko03070,ko05111,map03070,map05111	M00331	-	-	ko00000,ko00001,ko00002,ko02044	3.A.15	-	-	T2SSK
k141_242560_1	522373.Smlt0470	5.34e-146	421.0	COG5383@1|root,COG5383@2|Bacteria,1P16G@1224|Proteobacteria,1RR9P@1236|Gammaproteobacteria,1X3WK@135614|Xanthomonadales	135614|Xanthomonadales	DUF1338	-	-	-	-	-	-	-	-	-	-	-	-	DUF1338
k141_18_1	1266998.ATUJ01000018_gene750	2.71e-34	125.0	COG0697@1|root,COG0697@2|Bacteria,1MXVF@1224|Proteobacteria,2TU7N@28211|Alphaproteobacteria,2PU5V@265|Paracoccus	28211|Alphaproteobacteria	EamA-like transporter family	-	-	-	-	-	-	-	-	-	-	-	-	EamA
k141_141498_1	1123325.JHUV01000008_gene731	1.34e-18	83.6	COG0074@1|root,COG0074@2|Bacteria,2G3R8@200783|Aquificae	200783|Aquificae	Succinyl-CoA synthetase functions in the citric acid cycle (TCA), coupling the hydrolysis of succinyl-CoA to the synthesis of either ATP or GTP and thus represents the only step of substrate-level phosphorylation in the TCA. The alpha subunit of the enzyme binds the substrates coenzyme A and phosphate, while succinate binding and nucleotide specificity is provided by the beta subunit	sucD	-	6.2.1.5	ko:K01902	ko00020,ko00640,ko00660,ko00720,ko01100,ko01110,ko01120,ko01130,ko01200,map00020,map00640,map00660,map00720,map01100,map01110,map01120,map01130,map01200	M00009,M00011,M00173,M00374,M00620	R00405,R02404	RC00004,RC00014	ko00000,ko00001,ko00002,ko01000	-	-	-	CoA_binding,Ligase_CoA
k141_141498_2	608538.HTH_1893	2.16e-44	154.0	COG0045@1|root,COG0045@2|Bacteria,2G3SH@200783|Aquificae	200783|Aquificae	Succinyl-CoA synthetase functions in the citric acid cycle (TCA), coupling the hydrolysis of succinyl-CoA to the synthesis of either ATP or GTP and thus represents the only step of substrate-level phosphorylation in the TCA. The beta subunit provides nucleotide specificity of the enzyme and binds the substrate succinate, while the binding sites for coenzyme A and phosphate are found in the alpha …	sucC	-	6.2.1.5	ko:K01903	ko00020,ko00640,ko00660,ko00720,ko01100,ko01110,ko01120,ko01130,ko01200,map00020,map00640,map00660,map00720,map01100,map01110,map01120,map01130,map01200	M00009,M00011,M00173,M00374,M00620	R00405,R02404	RC00004,RC00014	ko00000,ko00001,ko00002,ko01000	-	-	-	ATP-grasp_2,Ligase_CoA
k141_121285_1	76114.ebA1619	2.17e-78	247.0	COG1459@1|root,COG1459@2|Bacteria,1MV4U@1224|Proteobacteria,2VJ2Y@28216|Betaproteobacteria,2KU9V@206389|Rhodocyclales	206389|Rhodocyclales	Type II secretion system (T2SS), protein F	-	-	-	ko:K02455,ko:K12278	ko03070,ko05111,map03070,map05111	M00331	-	-	ko00000,ko00001,ko00002,ko02044	3.A.15	-	-	T2SSF
k141_121285_2	76114.ebB45	3.18e-71	217.0	COG2165@1|root,COG2165@2|Bacteria,1RDX2@1224|Proteobacteria,2VR66@28216|Betaproteobacteria,2KWCH@206389|Rhodocyclales	28216|Betaproteobacteria	Type II secretion system (T2SS), protein G	-	-	-	ko:K02456	ko03070,ko05111,map03070,map05111	M00331	-	-	ko00000,ko00001,ko00002,ko02044	3.A.15	-	-	N_methyl,T2SSG
k141_121285_3	397945.Aave_4157	9.82e-36	128.0	COG4970@1|root,COG4970@2|Bacteria,1NBWI@1224|Proteobacteria,2VTQ2@28216|Betaproteobacteria,4AEEW@80864|Comamonadaceae	28216|Betaproteobacteria	TIGRFAM general secretion pathway protein H	-	-	-	ko:K02457	ko03070,ko05111,map03070,map05111	M00331	-	-	ko00000,ko00001,ko00002,ko02044	3.A.15	-	-	GspH,N_methyl
k141_121285_4	397945.Aave_4156	2.68e-26	102.0	COG4967@1|root,COG4967@2|Bacteria,1QZZU@1224|Proteobacteria,2VV3E@28216|Betaproteobacteria,4AK0X@80864|Comamonadaceae	28216|Betaproteobacteria	Prokaryotic N-terminal methylation motif	-	-	-	ko:K02458	ko03070,ko05111,map03070,map05111	M00331	-	-	ko00000,ko00001,ko00002,ko02044	3.A.15	-	-	N_methyl
k141_121285_6	76114.ebA1612	2.47e-47	165.0	COG3156@1|root,COG3156@2|Bacteria,1RFEF@1224|Proteobacteria,2VS5G@28216|Betaproteobacteria	28216|Betaproteobacteria	type II secretion system protein K	-	-	-	ko:K02460	ko03070,ko05111,map03070,map05111	M00331	-	-	ko00000,ko00001,ko00002,ko02044	3.A.15	-	-	T2SSK
k141_141499_1	608538.HTH_1877	1.55e-15	72.0	COG0509@1|root,COG0509@2|Bacteria	2|Bacteria	glycine decarboxylation via glycine cleavage system	gcvH	-	-	ko:K02437	ko00260,ko00630,ko01100,ko01110,ko01130,ko01200,map00260,map00630,map01100,map01110,map01130,map01200	M00532	R01221	RC00022,RC02834	ko00000,ko00001,ko00002	-	-	-	GCV_H
k141_222350_1	1439940.BAY1663_04632	9.21e-23	98.6	COG0591@1|root,COG0591@2|Bacteria,1QTSW@1224|Proteobacteria,1T1G2@1236|Gammaproteobacteria	1236|Gammaproteobacteria	COG0591 Na proline symporter	-	-	-	-	-	-	-	-	-	-	-	-	HATPase_c,HisKA,PAS_4,PAS_7,Response_reg,SSF
k141_20225_1	1417296.U879_10505	8.55e-36	124.0	COG0104@1|root,COG0104@2|Bacteria,1P1QR@1224|Proteobacteria,2UURB@28211|Alphaproteobacteria	28211|Alphaproteobacteria	Adenylosuccinate synthetase	-	-	-	-	-	-	-	-	-	-	-	-	Adenylsucc_synt
k141_323400_1	1437448.AZRT01000082_gene3790	6.04e-84	262.0	COG0028@1|root,COG0028@2|Bacteria,1MU6U@1224|Proteobacteria,2TSB1@28211|Alphaproteobacteria,1J2R0@118882|Brucellaceae	28211|Alphaproteobacteria	Thiamine pyrophosphate enzyme, N-terminal TPP binding domain	-	-	2.2.1.6	ko:K01652	ko00290,ko00650,ko00660,ko00770,ko01100,ko01110,ko01130,ko01210,ko01230,map00290,map00650,map00660,map00770,map01100,map01110,map01130,map01210,map01230	M00019,M00570	R00006,R00014,R00226,R03050,R04672,R04673,R08648	RC00027,RC00106,RC01192,RC02744,RC02893	ko00000,ko00001,ko00002,ko01000	-	-	-	TPP_enzyme_C,TPP_enzyme_M,TPP_enzyme_N
k141_101073_1	1002339.HMPREF9373_0581	1.9e-15	76.3	COG1012@1|root,COG1012@2|Bacteria,1MU1V@1224|Proteobacteria,1RMBQ@1236|Gammaproteobacteria,3NMG4@468|Moraxellaceae	1236|Gammaproteobacteria	Belongs to the aldehyde dehydrogenase family	-	-	1.2.1.3,1.2.1.71	ko:K00128,ko:K06447	ko00010,ko00053,ko00071,ko00280,ko00310,ko00330,ko00340,ko00380,ko00410,ko00561,ko00620,ko00625,ko00903,ko00981,ko01100,ko01110,ko01120,ko01130,map00010,map00053,map00071,map00280,map00310,map00330,map00340,map00380,map00410,map00561,map00620,map00625,map00903,map00981,map01100,map01110,map01120,map01130	M00135	R00264,R00631,R00710,R00904,R01752,R01986,R02549,R02678,R02940,R02957,R03283,R03869,R04065,R04506,R04903,R05049,R05050,R05237,R05238,R05286,R06366,R08146	RC00047,RC00071,RC00080,RC00186,RC00218,RC00242,RC00816,RC01500	ko00000,ko00001,ko00002,ko01000	-	-	-	Aldedh
k141_262769_1	1408823.AXUS01000003_gene464	1.34e-19	82.0	COG0752@1|root,COG0752@2|Bacteria,1TPW8@1239|Firmicutes,24AU0@186801|Clostridia,25R89@186804|Peptostreptococcaceae	186801|Clostridia	Glycyl-tRNA synthetase alpha	glyQ	-	6.1.1.14	ko:K01878	ko00970,map00970	M00360	R03654	RC00055,RC00523	ko00000,ko00001,ko00002,ko01000,ko01007,ko03016	-	-	-	tRNA-synt_2e
k141_60649_1	3659.XP_004154073.1	3.49e-40	144.0	COG0296@1|root,KOG0470@2759|Eukaryota,37I8Y@33090|Viridiplantae	2759|Eukaryota	1,4-alpha-glucan-branching enzyme	-	-	2.4.1.18	ko:K00700	ko00500,ko01100,ko01110,map00500,map01100,map01110	M00565	R02110	-	ko00000,ko00001,ko00002,ko01000,ko04147	-	CBM48,GH13	-	Alpha-amylase,Alpha-amylase_C,CBM_48
k141_80861_1	608538.HTH_0262	2.92e-68	215.0	COG0825@1|root,COG0825@2|Bacteria,2G3US@200783|Aquificae	200783|Aquificae	Component of the acetyl coenzyme A carboxylase (ACC) complex. First, biotin carboxylase catalyzes the carboxylation of biotin on its carrier protein (BCCP) and then the CO(2) group is transferred by the carboxyltransferase to acetyl-CoA to form malonyl-CoA	accA	-	2.1.3.15,6.4.1.2	ko:K01962	ko00061,ko00620,ko00640,ko00720,ko01100,ko01110,ko01120,ko01130,ko01200,ko01212,map00061,map00620,map00640,map00720,map01100,map01110,map01120,map01130,map01200,map01212	M00082,M00376	R00742,R04386	RC00040,RC00253,RC00367	ko00000,ko00001,ko00002,ko01000	-	-	-	ACCA
k141_60650_1	932678.THERU_02480	5.94e-45	149.0	COG0839@1|root,COG0839@2|Bacteria,2G4DX@200783|Aquificae	200783|Aquificae	Belongs to the complex I subunit 6 family	nuoJ2	-	1.6.5.3	ko:K00339	ko00190,ko01100,map00190,map01100	M00144	R11945	RC00061	ko00000,ko00001,ko00002,ko01000	3.D.1	-	-	Oxidored_q3
k141_181924_1	861452.HMPREF9093_00068	1.37e-15	77.4	COG5016@1|root,COG5016@2|Bacteria,378IQ@32066|Fusobacteria	32066|Fusobacteria	Psort location Cytoplasmic, score	pycB	-	4.1.1.3	ko:K01571	ko00620,ko01100,map00620,map01100	-	R00217	RC00040	ko00000,ko00001,ko01000,ko02000	3.B.1.1.1	-	-	HMGL-like,PYC_OADA
k141_181924_2	764299.STRIC_1245	6.03e-16	73.6	COG5016@1|root,COG5016@2|Bacteria,1VT8P@1239|Firmicutes,4HBJ1@91061|Bacilli	91061|Bacilli	Conserved carboxylase domain	oadA	-	4.1.1.3	ko:K01571	ko00620,ko01100,map00620,map01100	-	R00217	RC00040	ko00000,ko00001,ko01000,ko02000	3.B.1.1.1	-	-	Biotin_lipoyl,HMGL-like,PYC_OADA
k141_323401_1	1525715.IX54_15290	3.63e-53	174.0	COG0476@1|root,COG0476@2|Bacteria,1MW7H@1224|Proteobacteria,2TRWY@28211|Alphaproteobacteria,2PV0S@265|Paracoccus	28211|Alphaproteobacteria	ThiF family	moeB	-	2.7.7.80	ko:K21029	ko04122,map04122	-	R07459	RC00043	ko00000,ko00001,ko01000	-	-	-	ThiF
k141_40438_1	1206725.BAFU01000062_gene407	1.95e-25	104.0	COG0532@1|root,COG0532@2|Bacteria,2GKPH@201174|Actinobacteria,4FUQA@85025|Nocardiaceae	201174|Actinobacteria	One of the essential components for the initiation of protein synthesis. Protects formylmethionyl-tRNA from spontaneous hydrolysis and promotes its binding to the 30S ribosomal subunits. Also involved in the hydrolysis of GTP during the formation of the 70S ribosomal complex	infB	-	-	ko:K02519	-	-	-	-	ko00000,ko03012,ko03029	-	-	-	GTP_EFTU,IF-2,IF2_N
k141_161713_1	1313265.JNIE01000003_gene1368	1.41e-26	107.0	COG3329@1|root,COG3329@2|Bacteria,2G4J8@200783|Aquificae	200783|Aquificae	Na+-dependent bicarbonate transporter superfamily	-	-	-	ko:K07086	-	-	-	-	ko00000	-	-	-	Sbt_1
k141_20226_2	1157708.KB907450_gene6536	1.11e-45	153.0	COG5319@1|root,COG5319@2|Bacteria,1MZN2@1224|Proteobacteria,2VSCN@28216|Betaproteobacteria,4AECI@80864|Comamonadaceae	28216|Betaproteobacteria	Protein of unknown function (DUF1178)	-	-	-	-	-	-	-	-	-	-	-	-	DUF1178
k141_20226_3	365044.Pnap_1441	2.54e-221	618.0	COG0334@1|root,COG0334@2|Bacteria,1MUMF@1224|Proteobacteria,2VIZ7@28216|Betaproteobacteria,4AAQK@80864|Comamonadaceae	28216|Betaproteobacteria	Belongs to the Glu Leu Phe Val dehydrogenases family	gdhA	-	1.4.1.2,1.4.1.3	ko:K00260,ko:K00261	ko00220,ko00250,ko00430,ko00471,ko00910,ko01100,ko01200,ko04217,ko04964,map00220,map00250,map00430,map00471,map00910,map01100,map01200,map04217,map04964	M00740	R00243,R00248	RC00006,RC02799	ko00000,ko00001,ko00002,ko01000,ko04147	-	-	-	ELFV_dehydrog,ELFV_dehydrog_N
k141_60651_1	608538.HTH_0415	2.39e-62	201.0	COG1005@1|root,COG1005@2|Bacteria,2G3Y5@200783|Aquificae	200783|Aquificae	NDH-1 shuttles electrons from NADH, via FMN and iron- sulfur (Fe-S) centers, to quinones in the respiratory chain. The immediate electron acceptor for the enzyme in this species is believed to be ubiquinone. Couples the redox reaction to proton translocation (for every two electrons transferred, four hydrogen ions are translocated across the cytoplasmic membrane), and thus conserves the redox ene…	nuoH	-	1.6.5.3	ko:K00337	ko00190,ko01100,map00190,map01100	M00144	R11945	RC00061	ko00000,ko00001,ko00002,ko01000	3.D.1	-	-	NADHdh
k141_20_2	321332.CYB_0869	1.58e-17	78.6	COG1143@1|root,COG1143@2|Bacteria,1G0WD@1117|Cyanobacteria,1GYFW@1129|Synechococcus	1117|Cyanobacteria	electron donor, via FMN and iron-sulfur (Fe-S) centers, to quinones in the respiratory and or the photosynthetic chain. The immediate electron acceptor for the enzyme in this species is believed to be plastoquinone. Couples the redox reaction to proton translocation, and thus conserves the redox energy in a proton gradient	ndhI	-	1.6.5.3	ko:K05580	ko00190,ko01100,map00190,map01100	M00145	R11945	RC00061	ko00000,ko00001,ko00002,ko01000	-	-	-	Fer4,Fer4_7
k141_303194_1	1208323.B30_20713	2.48e-11	65.9	COG0474@1|root,COG0474@2|Bacteria,1MUU5@1224|Proteobacteria,2TRZD@28211|Alphaproteobacteria	28211|Alphaproteobacteria	TIGRFAM ATPase, P-type (transporting), HAD superfamily, subfamily IC	-	-	3.6.3.8	ko:K01537	-	-	-	-	ko00000,ko01000	3.A.3.2	-	-	Cation_ATPase_C,Cation_ATPase_N,E1-E2_ATPase,Hydrolase,Hydrolase_3
k141_303195_2	932678.THERU_00025	1.97e-30	117.0	COG0123@1|root,COG0123@2|Bacteria,2G3QH@200783|Aquificae	200783|Aquificae	PFAM histone deacetylase superfamily	acuC1	-	-	ko:K04768	-	-	-	-	ko00000	-	-	-	Hist_deacetyl
k141_282983_2	1449080.JQMV01000003_gene1938	3.85e-26	105.0	COG0480@1|root,COG0480@2|Bacteria,1WI2M@1297|Deinococcus-Thermus	1297|Deinococcus-Thermus	Catalyzes the GTP-dependent ribosomal translocation step during translation elongation. During this step, the ribosome changes from the pre-translocational (PRE) to the post- translocational (POST) state as the newly formed A-site-bound peptidyl-tRNA and P-site-bound deacylated tRNA move to the P and E sites, respectively. Catalyzes the coordinated movement of the two tRNA molecules, the mRNA and…	fusA	GO:0005575,GO:0005622,GO:0005623,GO:0005737,GO:0044424,GO:0044464	-	ko:K02355	-	-	-	-	ko00000,ko03012,ko03029	-	-	-	EFG_C,EFG_II,EFG_IV,GTP_EFTU,GTP_EFTU_D2
k141_101074_1	608538.HTH_0952	1.62e-38	140.0	COG0493@1|root,COG0493@2|Bacteria,2G3PR@200783|Aquificae	200783|Aquificae	glutamate synthase (NADPH), homotetrameric	gltA	-	1.4.1.13,1.4.1.14	ko:K00266	ko00250,ko00910,ko01100,ko01110,ko01120,ko01130,ko01230,map00250,map00910,map01100,map01110,map01120,map01130,map01230	-	R00093,R00114,R00248	RC00006,RC00010,RC02799	ko00000,ko00001,ko01000	-	-	-	Fer4_20,Pyr_redox_2
k141_222352_1	1123367.C666_04875	2.61e-68	213.0	COG1058@1|root,COG1058@2|Bacteria,1MVG6@1224|Proteobacteria,2VHTD@28216|Betaproteobacteria,2KUEQ@206389|Rhodocyclales	206389|Rhodocyclales	Molybdopterin binding	-	-	-	-	-	-	-	-	-	-	-	-	MoCF_biosynth
k141_222352_2	76114.ebA4356	5.45e-85	260.0	COG1451@1|root,COG1451@2|Bacteria,1MXZU@1224|Proteobacteria,2VNC5@28216|Betaproteobacteria,2KWES@206389|Rhodocyclales	206389|Rhodocyclales	Protein of unknown function DUF45	-	-	-	ko:K07043	-	-	-	-	ko00000	-	-	-	DUF45
k141_262771_1	522373.Smlt4247	9.42e-185	517.0	COG4589@1|root,COG4589@2|Bacteria,1MX58@1224|Proteobacteria,1RRAG@1236|Gammaproteobacteria,1X3IP@135614|Xanthomonadales	135614|Xanthomonadales	Phosphatidate cytidylyltransferase	-	-	2.7.7.41	ko:K00981	ko00564,ko01100,ko01110,ko04070,map00564,map01100,map01110,map04070	M00093	R01799	RC00002	ko00000,ko00001,ko00002,ko01000	-	-	-	CTP_transf_1
k141_262771_2	522373.Smlt4248	1.05e-46	154.0	COG0204@1|root,COG0204@2|Bacteria,1RA8V@1224|Proteobacteria,1S577@1236|Gammaproteobacteria,1XCMK@135614|Xanthomonadales	135614|Xanthomonadales	Phosphate acyltransferases	-	-	-	-	-	-	-	-	-	-	-	-	Acyltransferase
k141_242562_2	1423724.BAMM01000035_gene2142	6.18e-21	90.9	COG0481@1|root,COG0481@2|Bacteria,1TP0G@1239|Firmicutes,4HASA@91061|Bacilli,3F3Z1@33958|Lactobacillaceae	91061|Bacilli	Required for accurate and efficient protein synthesis under certain stress conditions. May act as a fidelity factor of the translation reaction, by catalyzing a one-codon backward translocation of tRNAs on improperly translocated ribosomes. Back- translocation proceeds from a post-translocation (POST) complex to a pre-translocation (PRE) complex, thus giving elongation factor G a second chance to…	lepA	-	-	ko:K03596	ko05134,map05134	-	-	-	ko00000,ko00001	-	-	-	EFG_C,EFG_II,GTP_EFTU,GTP_EFTU_D2,LepA_C
k141_161714_1	933801.Ahos_0823	5.89e-85	268.0	COG0012@1|root,arCOG00357@2157|Archaea,2XPTY@28889|Crenarchaeota	28889|Crenarchaeota	GTPase of	-	-	-	ko:K06942	-	-	-	-	ko00000,ko03009	-	-	-	MMR_HSR1,MMR_HSR1_C,TGS
k141_20227_1	1417296.U879_10505	8.55e-36	124.0	COG0104@1|root,COG0104@2|Bacteria,1P1QR@1224|Proteobacteria,2UURB@28211|Alphaproteobacteria	28211|Alphaproteobacteria	Adenylosuccinate synthetase	-	-	-	-	-	-	-	-	-	-	-	-	Adenylsucc_synt
k141_343611_1	1415756.JQMY01000001_gene2116	5.49e-56	185.0	COG1894@1|root,COG1894@2|Bacteria,1MV8F@1224|Proteobacteria,2TRAH@28211|Alphaproteobacteria,2PD2I@252301|Oceanicola	28211|Alphaproteobacteria	NDH-1 shuttles electrons from NADH, via FMN and iron- sulfur (Fe-S) centers, to quinones in the respiratory chain	nuoF	-	1.6.5.3	ko:K00335	ko00190,ko01100,map00190,map01100	M00144	R11945	RC00061	ko00000,ko00001,ko00002,ko01000	3.D.1	-	-	Complex1_51K,NADH_4Fe-4S,SLBB
k141_303196_1	1136163.M565_ctg1P0670	2.73e-38	133.0	COG3090@1|root,COG3090@2|Bacteria,1N0YM@1224|Proteobacteria,1SWRX@1236|Gammaproteobacteria,1XXPG@135623|Vibrionales	135623|Vibrionales	Tripartite ATP-independent periplasmic transporters, DctQ component	-	-	-	-	-	-	-	-	-	-	-	-	DctQ
k141_181926_1	273068.TTE1714	1.63e-36	135.0	COG0675@1|root,COG0675@2|Bacteria,1TR3R@1239|Firmicutes,24AFY@186801|Clostridia,42FGM@68295|Thermoanaerobacterales	186801|Clostridia	Transposase, IS605 OrfB family	-	-	-	-	-	-	-	-	-	-	-	-	-
k141_40440_1	1111069.TCCBUS3UF1_7060	7.2e-34	117.0	COG4274@1|root,COG4274@2|Bacteria,1WK6B@1297|Deinococcus-Thermus	1297|Deinococcus-Thermus	GYD domain	-	-	-	-	-	-	-	-	-	-	-	-	GYD
k141_40440_2	1122931.AUAE01000008_gene4202	7.72e-34	128.0	COG0519@1|root,COG0519@2|Bacteria,4NESX@976|Bacteroidetes,2FM3V@200643|Bacteroidia,22VWG@171551|Porphyromonadaceae	976|Bacteroidetes	Catalyzes the synthesis of GMP from XMP	guaA	-	6.3.5.2	ko:K01951	ko00230,ko00983,ko01100,map00230,map00983,map01100	M00050	R01230,R01231,R08244	RC00010,RC00204	ko00000,ko00001,ko00002,ko01000,ko01002	-	-	-	GATase,GMP_synt_C,NAD_synthase
k141_323404_1	754331.AEME01000001_gene1924	1.17e-24	95.5	COG0445@1|root,COG0445@2|Bacteria,1MU6F@1224|Proteobacteria,1RMM1@1236|Gammaproteobacteria,3XNZB@561|Escherichia	1236|Gammaproteobacteria	NAD-binding protein involved in the addition of a carboxymethylaminomethyl (cmnm) group at the wobble position (U34) of certain tRNAs, forming tRNA-cmnm(5)s(2)U34	gidA	GO:0000166,GO:0001510,GO:0002097,GO:0002098,GO:0003674,GO:0005488,GO:0005575,GO:0005622,GO:0005623,GO:0005737,GO:0005829,GO:0006139,GO:0006396,GO:0006399,GO:0006400,GO:0006725,GO:0006807,GO:0008033,GO:0008150,GO:0008152,GO:0009451,GO:0009987,GO:0010467,GO:0016070,GO:0030488,GO:0032259,GO:0034470,GO:0034641,GO:0034660,GO:0036094,GO:0043167,GO:0043168,GO:0043170,GO:0043412,GO:0043414,GO:0044237,GO:…	-	ko:K03495	-	-	R08701	RC00053,RC00209,RC00870	ko00000,ko03016,ko03036	-	-	-	GIDA,GIDA_assoc
k141_262772_1	932678.THERU_04975	3.3e-78	238.0	COG0007@1|root,COG0007@2|Bacteria,2G4UH@200783|Aquificae	200783|Aquificae	Catalyzes 2 sequential methylations, the formation of precorrin-1 and S-adenosyl-L-homocysteine from S-adenosyl-L-methionine and uroporphyrin III, and the formation of precorrin-2 and S-adenosyl-L-homocysteine from S-adenosyl-L-methionine and precorrin-1	-	-	2.1.1.107	ko:K02303	ko00860,ko01100,ko01110,ko01120,map00860,map01100,map01110,map01120	M00121	R03194	RC00003,RC00871	ko00000,ko00001,ko00002,ko01000	-	-	-	TP_methylase
k141_161715_1	608538.HTH_1754	5.61e-48	166.0	COG0534@1|root,COG0534@2|Bacteria,2G45Q@200783|Aquificae	200783|Aquificae	PFAM multi antimicrobial extrusion protein MatE	-	-	-	-	-	-	-	-	-	-	-	-	MatE
k141_80864_1	932678.THERU_03960	6.76e-22	92.0	COG2410@1|root,COG2410@2|Bacteria	2|Bacteria	Protein of unknown function (DUF429)	-	-	-	ko:K09147	-	-	-	-	ko00000	-	-	-	DUF429
k141_202130_1	397945.Aave_0652	7.56e-36	133.0	COG3016@1|root,COG3016@2|Bacteria,1NXYQ@1224|Proteobacteria,2VPGK@28216|Betaproteobacteria,4ABC0@80864|Comamonadaceae	28216|Betaproteobacteria	Haem-binding uptake, Tiki superfamily, ChaN	-	-	-	-	-	-	-	-	-	-	-	-	Cofac_haem_bdg
k141_202130_2	358220.C380_21995	3.35e-85	254.0	COG0783@1|root,COG0783@2|Bacteria,1RAC5@1224|Proteobacteria,2VHJI@28216|Betaproteobacteria,4ABZ5@80864|Comamonadaceae	28216|Betaproteobacteria	Belongs to the Dps family	dps	-	-	ko:K04047	-	-	-	-	ko00000,ko03036	-	-	-	Ferritin
k141_202130_3	1276756.AUEX01000012_gene3589	3.17e-41	137.0	2E6W9@1|root,32SGN@2|Bacteria,1MZMD@1224|Proteobacteria,2VU0A@28216|Betaproteobacteria,4AEVU@80864|Comamonadaceae	28216|Betaproteobacteria	Protein of unknown function (DUF3567)	-	-	-	-	-	-	-	-	-	-	-	-	DUF3567
k141_202130_5	1123255.JHYS01000012_gene1326	4.2e-75	241.0	COG0179@1|root,COG0179@2|Bacteria,1MV0V@1224|Proteobacteria,2VGZX@28216|Betaproteobacteria,4AA6Y@80864|Comamonadaceae	28216|Betaproteobacteria	Fumarylacetoacetate (Faa) hydrolase	-	-	3.7.1.2	ko:K16171	ko00350,ko00643,ko01100,ko01120,map00350,map00643,map01100,map01120	M00044	R01364	RC00326,RC00446	ko00000,ko00001,ko00002,ko01000	-	-	-	FAA_hydrolase
k141_202130_6	1458427.BAWN01000011_gene643	5.09e-49	160.0	COG1734@1|root,COG1734@2|Bacteria,1NA1P@1224|Proteobacteria,2VX46@28216|Betaproteobacteria,4AFF7@80864|Comamonadaceae	28216|Betaproteobacteria	Prokaryotic dksA/traR C4-type zinc finger	-	-	-	ko:K06204	ko02026,map02026	-	-	-	ko00000,ko00001,ko03000,ko03009,ko03021	-	-	-	zf-dskA_traR
k141_202130_8	1458427.BAWN01000011_gene642	8.75e-41	148.0	2EDY7@1|root,30V4M@2|Bacteria,1RGIS@1224|Proteobacteria,2VQT2@28216|Betaproteobacteria,4AE7R@80864|Comamonadaceae	28216|Betaproteobacteria	-	-	-	-	-	-	-	-	-	-	-	-	-	-
k141_202130_9	365046.Rta_36400	1.52e-155	454.0	COG4398@1|root,COG4398@2|Bacteria,1MUX9@1224|Proteobacteria,2VIY7@28216|Betaproteobacteria,4A9NP@80864|Comamonadaceae	28216|Betaproteobacteria	FIST N domain	-	-	-	-	-	-	-	-	-	-	-	-	FIST,FIST_C
k141_202130_10	983917.RGE_22020	4.65e-146	421.0	COG0484@1|root,COG0484@2|Bacteria,1MUZ4@1224|Proteobacteria,2VHMU@28216|Betaproteobacteria,1KJTC@119065|unclassified Burkholderiales	28216|Betaproteobacteria	heat shock protein DnaJ	cbpA	-	-	ko:K05516	-	-	-	-	ko00000,ko03036,ko03110	-	-	-	DnaJ,DnaJ_C
k141_202130_11	987059.RBXJA2T_02462	8.6e-19	81.3	2DNU9@1|root,32Z5Z@2|Bacteria,1N93E@1224|Proteobacteria,2VWE8@28216|Betaproteobacteria	28216|Betaproteobacteria	MerR HTH family regulatory protein	-	-	-	ko:K18997	-	-	-	-	ko00000,ko03036	-	-	-	MerR_2
k141_202130_12	596154.Alide2_4281	2.07e-259	714.0	COG0343@1|root,COG0343@2|Bacteria,1MUCA@1224|Proteobacteria,2VIRX@28216|Betaproteobacteria,4AB5P@80864|Comamonadaceae	28216|Betaproteobacteria	Catalyzes the base-exchange of a guanine (G) residue with the queuine precursor 7-aminomethyl-7-deazaguanine (PreQ1) at position 34 (anticodon wobble position) in tRNAs with GU(N) anticodons (tRNA-Asp, -Asn, -His and -Tyr). Catalysis occurs through a double-displacement mechanism. The nucleophile active site attacks the C1' of nucleotide 34 to detach the guanine base from the RNA, forming a coval…	tgt	-	2.4.2.29	ko:K00773	-	-	R03789,R10209	RC00063	ko00000,ko01000,ko03016	-	-	-	TGT
k141_202130_13	365046.Rta_36280	8.84e-172	489.0	COG0809@1|root,COG0809@2|Bacteria,1MUH3@1224|Proteobacteria,2VHJF@28216|Betaproteobacteria,4ACTD@80864|Comamonadaceae	28216|Betaproteobacteria	Transfers and isomerizes the ribose moiety from AdoMet to the 7-aminomethyl group of 7-deazaguanine (preQ1-tRNA) to give epoxyqueuosine (oQ-tRNA)	queA	GO:0002097,GO:0002099,GO:0003674,GO:0003824,GO:0006139,GO:0006396,GO:0006399,GO:0006400,GO:0006725,GO:0006807,GO:0008033,GO:0008150,GO:0008152,GO:0008616,GO:0009058,GO:0009116,GO:0009119,GO:0009163,GO:0009451,GO:0009987,GO:0010467,GO:0016070,GO:0016740,GO:0016853,GO:0018130,GO:0019438,GO:0034404,GO:0034470,GO:0034641,GO:0034654,GO:0034660,GO:0042455,GO:0043170,GO:0043412,GO:0044237,GO:0044238,GO:…	2.4.99.17	ko:K07568	-	-	-	-	ko00000,ko01000,ko03016	-	-	-	Queuosine_synth
k141_202130_14	1458427.BAWN01000001_gene3	3.53e-126	366.0	COG1192@1|root,COG1192@2|Bacteria,1MVEZ@1224|Proteobacteria,2VK7W@28216|Betaproteobacteria,4ABIP@80864|Comamonadaceae	28216|Betaproteobacteria	Anion-transporting ATPase	-	-	-	ko:K03496	-	-	-	-	ko00000,ko03036,ko04812	-	-	-	AAA_31
k141_202130_15	522306.CAP2UW1_3645	6.74e-158	454.0	COG0530@1|root,COG0530@2|Bacteria,1MU3R@1224|Proteobacteria,2VHKV@28216|Betaproteobacteria,1KQSG@119066|unclassified Betaproteobacteria	28216|Betaproteobacteria	Sodium/calcium exchanger protein	-	-	-	ko:K07301	-	-	-	-	ko00000,ko02000	2.A.19.5	-	-	Na_Ca_ex
k141_202130_16	1122197.ATWI01000010_gene952	3.09e-53	186.0	COG2199@1|root,COG3706@2|Bacteria,1R7V7@1224|Proteobacteria,1RYGS@1236|Gammaproteobacteria,466RP@72275|Alteromonadaceae	1236|Gammaproteobacteria	COG2199 FOG GGDEF domain	-	-	-	-	-	-	-	-	-	-	-	-	GGDEF
k141_202130_17	397945.Aave_0593	0.0	930.0	COG1200@1|root,COG1200@2|Bacteria,1MWN2@1224|Proteobacteria,2VHE8@28216|Betaproteobacteria,4A9JQ@80864|Comamonadaceae	28216|Betaproteobacteria	Critical role in recombination and DNA repair. Helps process Holliday junction intermediates to mature products by catalyzing branch migration. Has a DNA unwinding activity characteristic of a DNA helicase with a 3'- to 5'- polarity. Unwinds branched duplex DNA (Y-DNA)	recG	-	3.6.4.12	ko:K03655	ko03440,map03440	-	-	-	ko00000,ko00001,ko01000,ko03400	-	-	-	DEAD,Helicase_C,RecG_wedge
k141_202130_18	1458427.BAWN01000001_gene6	5.38e-181	509.0	COG0583@1|root,COG0583@2|Bacteria,1MVA1@1224|Proteobacteria,2VIBJ@28216|Betaproteobacteria,4A9KZ@80864|Comamonadaceae	28216|Betaproteobacteria	Transcriptional regulator	oxyR	-	-	ko:K04761	ko02026,map02026	-	-	-	ko00000,ko00001,ko03000	-	-	-	HTH_1,LysR_substrate
k141_202130_19	1458427.BAWN01000001_gene7	9.43e-154	438.0	COG0382@1|root,COG0382@2|Bacteria,1MV4Q@1224|Proteobacteria,2VHEU@28216|Betaproteobacteria,4AA51@80864|Comamonadaceae	28216|Betaproteobacteria	Catalyzes the prenylation of para-hydroxybenzoate (PHB) with an all-trans polyprenyl group. Mediates the second step in the final reaction sequence of ubiquinone-8 (UQ-8) biosynthesis, which is the condensation of the polyisoprenoid side chain with PHB, generating the first membrane-bound Q intermediate 3- octaprenyl-4-hydroxybenzoate	ubiA	-	2.5.1.39	ko:K03179	ko00130,ko01100,ko01110,map00130,map01100,map01110	M00117	R05000,R05615	RC00209,RC02895	ko00000,ko00001,ko00002,ko01000,ko01006	-	-	-	UbiA
k141_202130_20	365046.Rta_36230	6.19e-98	293.0	COG0345@1|root,COG0345@2|Bacteria,1R5J1@1224|Proteobacteria,2VJD1@28216|Betaproteobacteria,4A9WJ@80864|Comamonadaceae	28216|Betaproteobacteria	Catalyzes the reduction of 1-pyrroline-5-carboxylate (PCA) to L-proline	proC	-	1.5.1.2	ko:K00286	ko00330,ko01100,ko01110,ko01130,ko01230,map00330,map01100,map01110,map01130,map01230	M00015	R01248,R01251,R03291,R03293	RC00054,RC00083	ko00000,ko00001,ko00002,ko01000	-	-	-	F420_oxidored,P5CR_dimer
k141_303197_1	1313265.JNIE01000006_gene126	2.99e-19	82.4	COG0050@1|root,COG0050@2|Bacteria,2G3VR@200783|Aquificae	200783|Aquificae	This protein promotes the GTP-dependent binding of aminoacyl-tRNA to the A-site of ribosomes during protein biosynthesis	tuf	-	-	ko:K02358	-	-	-	-	ko00000,ko03012,ko03029,ko04147	-	-	-	GTP_EFTU,GTP_EFTU_D2,GTP_EFTU_D3
k141_202131_1	638303.Thal_0985	1.96e-33	125.0	COG1092@1|root,COG1092@2|Bacteria,2G3I6@200783|Aquificae	200783|Aquificae	PUA domain containing protein	-	-	2.1.1.191	ko:K06969	-	-	-	-	ko00000,ko01000,ko03009	-	-	-	Methyltrans_SAM
k141_101076_2	608538.HTH_0380	1.54e-23	96.7	COG1023@1|root,COG1023@2|Bacteria	2|Bacteria	D-gluconate metabolic process	gnd	-	1.1.1.343,1.1.1.44	ko:K00033	ko00030,ko00480,ko01100,ko01110,ko01120,ko01130,ko01200,map00030,map00480,map01100,map01110,map01120,map01130,map01200	M00004,M00006	R01528,R10221	RC00001,RC00539	ko00000,ko00001,ko00002,ko01000	-	-	-	6PGD,NAD_binding_2
k141_40441_1	1131269.AQVV01000031_gene290	2.42e-28	113.0	COG0046@1|root,COG0046@2|Bacteria	2|Bacteria	Part of the phosphoribosylformylglycinamidine synthase complex involved in the purines biosynthetic pathway. Catalyzes the ATP-dependent conversion of formylglycinamide ribonucleotide (FGAR) and glutamine to yield formylglycinamidine ribonucleotide (FGAM) and glutamate. The FGAM synthase complex is composed of three subunits. PurQ produces an ammonia molecule by converting glutamine to glutamate.…	purL	GO:0000166,GO:0000287,GO:0003674,GO:0003824,GO:0004642,GO:0005488,GO:0005524,GO:0005575,GO:0005622,GO:0005623,GO:0005737,GO:0006139,GO:0006163,GO:0006164,GO:0006725,GO:0006753,GO:0006793,GO:0006796,GO:0006807,GO:0008144,GO:0008150,GO:0008152,GO:0009058,GO:0009117,GO:0009165,GO:0009987,GO:0016874,GO:0016879,GO:0016884,GO:0017076,GO:0018130,GO:0019438,GO:0019637,GO:0030554,GO:0032553,GO:0032555,GO:…	6.3.5.3	ko:K01952	ko00230,ko01100,ko01110,ko01130,map00230,map01100,map01110,map01130	M00048	R04463	RC00010,RC01160	ko00000,ko00001,ko00002,ko01000	-	-	-	AIRS,AIRS_C
k141_222354_1	1353528.DT23_01015	1.22e-32	114.0	COG0028@1|root,COG0028@2|Bacteria,1MWUB@1224|Proteobacteria,2TTAQ@28211|Alphaproteobacteria	28211|Alphaproteobacteria	Belongs to the TPP enzyme family	xsc	-	2.3.3.15	ko:K03852	ko00430,map00430	-	R05651	RC02903,RC02909	ko00000,ko00001,ko01000	-	-	-	TPP_enzyme_C,TPP_enzyme_M,TPP_enzyme_N
k141_222354_2	1197906.CAJQ02000004_gene2952	6.14e-31	114.0	COG2303@1|root,COG2303@2|Bacteria,1MV19@1224|Proteobacteria,2TQKQ@28211|Alphaproteobacteria,3JSS3@41294|Bradyrhizobiaceae	28211|Alphaproteobacteria	GMC oxidoreductase	MA20_44990	-	1.1.99.1	ko:K00108	ko00260,ko01100,map00260,map01100	M00555	R01025	RC00087	ko00000,ko00001,ko00002,ko01000	-	-	-	GMC_oxred_C,GMC_oxred_N
k141_222355_2	608538.HTH_1401	2.36e-14	73.6	COG0859@1|root,COG0859@2|Bacteria,2G4PF@200783|Aquificae	200783|Aquificae	Glycosyltransferase family 9 (heptosyltransferase)	-	-	-	-	-	-	-	-	-	-	-	-	Glyco_transf_9
k141_262773_1	579137.Metvu_0351	1.65e-20	86.3	COG2238@1|root,arCOG01344@2157|Archaea,2XXA6@28890|Euryarchaeota,23QVX@183939|Methanococci	183939|Methanococci	May be involved in maturation of the 30S ribosomal subunit	rps19e	GO:0000028,GO:0003674,GO:0003735,GO:0005198,GO:0005575,GO:0005622,GO:0005623,GO:0005737,GO:0005829,GO:0005840,GO:0006996,GO:0008150,GO:0009987,GO:0015935,GO:0016043,GO:0022607,GO:0022613,GO:0022618,GO:0022626,GO:0022627,GO:0032991,GO:0034622,GO:0042254,GO:0042255,GO:0042274,GO:0043226,GO:0043228,GO:0043229,GO:0043232,GO:0043933,GO:0044085,GO:0044391,GO:0044422,GO:0044424,GO:0044444,GO:0044445,GO:…	-	ko:K02966	ko03010,map03010	M00177,M00179	-	-	br01610,ko00000,ko00001,ko00002,ko03011	-	-	-	Ribosomal_S19e
k141_20229_1	638303.Thal_0199	8.62e-29	115.0	COG0143@1|root,COG0143@2|Bacteria,2G3J0@200783|Aquificae	200783|Aquificae	Is required not only for elongation of protein synthesis but also for the initiation of all mRNA translation through initiator tRNA(fMet) aminoacylation	metG	GO:0003674,GO:0003824,GO:0004812,GO:0004825,GO:0006082,GO:0006139,GO:0006399,GO:0006412,GO:0006418,GO:0006431,GO:0006518,GO:0006520,GO:0006725,GO:0006807,GO:0008150,GO:0008152,GO:0009058,GO:0009059,GO:0009987,GO:0010467,GO:0016070,GO:0016874,GO:0016875,GO:0019538,GO:0019752,GO:0034641,GO:0034645,GO:0034660,GO:0043038,GO:0043039,GO:0043043,GO:0043170,GO:0043436,GO:0043603,GO:0043604,GO:0044237,GO:…	6.1.1.10	ko:K01874	ko00450,ko00970,map00450,map00970	M00359,M00360	R03659,R04773	RC00055,RC00523	ko00000,ko00001,ko00002,ko01000,ko01007,ko03016	-	-	-	Anticodon_1,tRNA-synt_1g,tRNA_bind
k141_121288_1	1123386.AUIW01000018_gene41	2.89e-31	119.0	COG1413@1|root,COG1413@2|Bacteria,1WIXV@1297|Deinococcus-Thermus	1297|Deinococcus-Thermus	lyase activity	-	-	-	-	-	-	-	-	-	-	-	-	HEAT_2
k141_121288_2	1449080.JQMV01000003_gene1664	1.49e-17	76.6	COG0745@1|root,COG0745@2|Bacteria,1WK4R@1297|Deinococcus-Thermus	1297|Deinococcus-Thermus	response regulator	-	-	-	ko:K07657	ko02020,map02020	M00434	-	-	ko00000,ko00001,ko00002,ko02022	-	-	-	Response_reg
k141_303198_1	224324.aq_aa05	4.74e-42	146.0	COG0675@1|root,COG0675@2|Bacteria	2|Bacteria	Transposase, IS605 OrfB family	-	-	-	ko:K07496	-	-	-	-	ko00000	-	-	-	OrfB_IS605,OrfB_Zn_ribbon
k141_101077_1	1298598.JCM21714_1550	9.14e-19	85.9	COG0018@1|root,COG0018@2|Bacteria,1TPEZ@1239|Firmicutes,4HAR3@91061|Bacilli,46ZRZ@74385|Gracilibacillus	91061|Bacilli	Catalyzes a two-step reaction, first charging an arginine molecule by linking its carboxyl group to the alpha-phosphate of ATP, followed by transfer of the aminoacyl-adenylate to its tRNA	argS	GO:0003674,GO:0003824,GO:0004812,GO:0004814,GO:0005575,GO:0005622,GO:0005623,GO:0005737,GO:0006082,GO:0006139,GO:0006399,GO:0006412,GO:0006418,GO:0006420,GO:0006518,GO:0006520,GO:0006725,GO:0006807,GO:0008150,GO:0008152,GO:0009058,GO:0009059,GO:0009987,GO:0010467,GO:0016070,GO:0016874,GO:0016875,GO:0019538,GO:0019752,GO:0034641,GO:0034645,GO:0034660,GO:0043038,GO:0043039,GO:0043043,GO:0043170,GO:…	6.1.1.19	ko:K01887	ko00970,map00970	M00359,M00360	R03646	RC00055,RC00523	ko00000,ko00001,ko00002,ko01000,ko01007,ko03016,ko03029	-	-	-	Arg_tRNA_synt_N,DALR_1,tRNA-synt_1d
k141_40442_1	1449080.JQMV01000003_gene1546	3.53e-51	172.0	COG3328@1|root,COG3328@2|Bacteria,1WI20@1297|Deinococcus-Thermus	1297|Deinococcus-Thermus	COGs COG3328 Transposase and inactivated derivatives	-	-	-	-	-	-	-	-	-	-	-	-	Transposase_mut
k141_323406_1	638303.Thal_1140	5.55e-11	62.0	COG1100@1|root,COG1100@2|Bacteria,2G4DJ@200783|Aquificae	200783|Aquificae	ADP-ribosylation factor family	-	-	-	ko:K06883	-	-	-	-	ko00000	-	-	-	Arf,Ras
k141_222356_1	1429851.X548_01630	5.45e-72	222.0	COG1589@1|root,COG1589@2|Bacteria,1N0T7@1224|Proteobacteria,1S9FJ@1236|Gammaproteobacteria,1X5H6@135614|Xanthomonadales	135614|Xanthomonadales	Essential cell division protein. May link together the upstream cell division proteins, which are predominantly cytoplasmic, with the downstream cell division proteins, which are predominantly periplasmic. May control correct divisome assembly	ftsQ	-	-	ko:K03589	ko04112,map04112	-	-	-	ko00000,ko00001,ko03036	-	-	-	FtsQ,POTRA_1
k141_24_1	1266998.ATUJ01000018_gene750	1.92e-34	125.0	COG0697@1|root,COG0697@2|Bacteria,1MXVF@1224|Proteobacteria,2TU7N@28211|Alphaproteobacteria,2PU5V@265|Paracoccus	28211|Alphaproteobacteria	EamA-like transporter family	-	-	-	-	-	-	-	-	-	-	-	-	EamA
k141_20230_1	1123354.AUDR01000013_gene629	7.3e-118	352.0	COG0438@1|root,COG0438@2|Bacteria,1NJ19@1224|Proteobacteria,2VK5P@28216|Betaproteobacteria	28216|Betaproteobacteria	PFAM Glycosyl transferase, group 1	-	-	-	-	-	-	-	-	-	-	-	-	Glyco_trans_4_3,Glycos_transf_1
k141_343613_1	204536.SULAZ_0403	5.62e-12	68.2	2F1QF@1|root,33UQN@2|Bacteria,2G4X5@200783|Aquificae	200783|Aquificae	-	-	-	-	-	-	-	-	-	-	-	-	-	-
k141_282986_1	932678.THERU_02040	9.84e-19	84.7	COG0809@1|root,COG0809@2|Bacteria,2G3KG@200783|Aquificae	200783|Aquificae	Transfers and isomerizes the ribose moiety from AdoMet to the 7-aminomethyl group of 7-deazaguanine (preQ1-tRNA) to give epoxyqueuosine (oQ-tRNA)	queA	GO:0002097,GO:0002099,GO:0003674,GO:0003824,GO:0006139,GO:0006396,GO:0006399,GO:0006400,GO:0006725,GO:0006807,GO:0008033,GO:0008150,GO:0008152,GO:0008616,GO:0009058,GO:0009116,GO:0009119,GO:0009163,GO:0009451,GO:0009987,GO:0010467,GO:0016070,GO:0016740,GO:0016853,GO:0018130,GO:0019438,GO:0034404,GO:0034470,GO:0034641,GO:0034654,GO:0034660,GO:0042455,GO:0043170,GO:0043412,GO:0044237,GO:0044238,GO:…	2.4.99.17	ko:K07568	-	-	-	-	ko00000,ko01000,ko03016	-	-	-	Queuosine_synth
k141_282986_2	411462.DORLON_01069	9.25e-11	60.5	COG0809@1|root,COG0809@2|Bacteria,1TPKD@1239|Firmicutes,247NT@186801|Clostridia,27UW3@189330|Dorea	186801|Clostridia	Transfers and isomerizes the ribose moiety from AdoMet to the 7-aminomethyl group of 7-deazaguanine (preQ1-tRNA) to give epoxyqueuosine (oQ-tRNA)	queA	-	2.4.99.17	ko:K07568	-	-	-	-	ko00000,ko01000,ko03016	-	-	-	Queuosine_synth
k141_80867_1	932678.THERU_03170	6.22e-38	139.0	COG4591@1|root,COG4591@2|Bacteria,2G4G5@200783|Aquificae	200783|Aquificae	MacB-like periplasmic core domain	-	-	-	ko:K09808	ko02010,map02010	M00255	-	-	ko00000,ko00001,ko00002,ko02000	3.A.1.125	-	-	FtsX,MacB_PCD
k141_282987_1	608538.HTH_1630	1.86e-96	288.0	COG0059@1|root,COG0059@2|Bacteria,2G3M6@200783|Aquificae	200783|Aquificae	Involved in the biosynthesis of branched-chain amino acids (BCAA). Catalyzes an alkyl-migration followed by a ketol- acid reduction of (S)-2-acetolactate (S2AL) to yield (R)-2,3- dihydroxy-isovalerate. In the isomerase reaction, S2AL is rearranged via a Mg-dependent methyl migration to produce 3- hydroxy-3-methyl-2-ketobutyrate (HMKB). In the reductase reaction, this 2-ketoacid undergoes a metal-…	ilvC	-	1.1.1.86	ko:K00053	ko00290,ko00770,ko01100,ko01110,ko01130,ko01210,ko01230,map00290,map00770,map01100,map01110,map01130,map01210,map01230	M00019,M00570	R03051,R04439,R04440,R05068,R05069,R05071	RC00726,RC00836,RC00837,RC01726	ko00000,ko00001,ko00002,ko01000	-	-	-	IlvC,IlvN
k141_303199_1	1123312.KB904583_gene1479	1.1e-48	161.0	COG0327@1|root,COG0327@2|Bacteria,1TQ27@1239|Firmicutes,4H9NY@91061|Bacilli	91061|Bacilli	Belongs to the GTP cyclohydrolase I type 2 NIF3 family	yqfO	GO:0005575,GO:0005622,GO:0005623,GO:0005737,GO:0044424,GO:0044464	-	-	-	-	-	-	-	-	-	-	NIF3
k141_101078_1	1158292.JPOE01000001_gene3958	5.01e-13	68.2	COG0458@1|root,COG0458@2|Bacteria,1MUDZ@1224|Proteobacteria,2VI4A@28216|Betaproteobacteria,1KJ1Z@119065|unclassified Burkholderiales	28216|Betaproteobacteria	Carbamoyl-phosphate synthetase ammonia chain	carB	-	6.3.5.5	ko:K01955	ko00240,ko00250,ko01100,map00240,map00250,map01100	M00051	R00256,R00575,R01395,R10948,R10949	RC00002,RC00010,RC00043,RC02750,RC02798,RC03314	ko00000,ko00001,ko00002,ko01000	-	-	-	CPSase_L_D2,CPSase_L_D3,MGS
k141_141506_2	224324.aq_aa05	8.85e-32	119.0	COG0675@1|root,COG0675@2|Bacteria	2|Bacteria	Transposase, IS605 OrfB family	-	-	-	ko:K07496	-	-	-	-	ko00000	-	-	-	OrfB_IS605,OrfB_Zn_ribbon
k141_262774_1	1266998.ATUJ01000010_gene688	1.63e-181	520.0	COG0823@1|root,COG0823@2|Bacteria,1MV09@1224|Proteobacteria,2TR03@28211|Alphaproteobacteria,2PU9Z@265|Paracoccus	28211|Alphaproteobacteria	Involved in the TonB-independent uptake of proteins	tolB	-	-	ko:K03641	-	-	-	-	ko00000,ko02000	2.C.1.2	-	-	PD40,TolB_N
k141_262774_2	1266998.ATUJ01000010_gene687	1.93e-92	273.0	COG2885@1|root,COG2885@2|Bacteria,1MZTV@1224|Proteobacteria,2U758@28211|Alphaproteobacteria,2PWCB@265|Paracoccus	28211|Alphaproteobacteria	OmpA family	pal	-	-	ko:K03640	-	-	-	-	ko00000,ko02000	2.C.1.2	-	-	OmpA
k141_262774_3	1266998.ATUJ01000010_gene686	2.62e-103	311.0	COG1729@1|root,COG1729@2|Bacteria,1MUSV@1224|Proteobacteria,2U6ZQ@28211|Alphaproteobacteria,2PUXT@265|Paracoccus	28211|Alphaproteobacteria	Mediates coordination of peptidoglycan synthesis and outer membrane constriction during cell division	cpoB	-	-	-	-	-	-	-	-	-	-	-	TPR_16,TPR_6,TolA_bind_tri
k141_262774_4	1266998.ATUJ01000010_gene685	9.14e-177	506.0	COG0037@1|root,COG0037@2|Bacteria,1MU85@1224|Proteobacteria,2TRK1@28211|Alphaproteobacteria,2PVJK@265|Paracoccus	28211|Alphaproteobacteria	Ligates lysine onto the cytidine present at position 34 of the AUA codon-specific tRNA(Ile) that contains the anticodon CAU, in an ATP-dependent manner. Cytidine is converted to lysidine, thus changing the amino acid specificity of the tRNA from methionine to isoleucine	tilS	-	6.3.4.19	ko:K04075	-	-	R09597	RC02633,RC02634	ko00000,ko01000,ko03016	-	-	-	ATP_bind_3
k141_25_1	1123276.KB893298_gene5149	2.93e-16	72.8	2E4EA@1|root,32Z9I@2|Bacteria,4NTWC@976|Bacteroidetes,47WTE@768503|Cytophagia	976|Bacteroidetes	-	-	-	-	-	-	-	-	-	-	-	-	-	-
k141_161718_1	1280953.HOC_21003	4.17e-11	62.8	COG3696@1|root,COG3696@2|Bacteria,1NUIV@1224|Proteobacteria,2TRWM@28211|Alphaproteobacteria,43X0I@69657|Hyphomonadaceae	28211|Alphaproteobacteria	Belongs to the resistance-nodulation-cell division (RND) (TC 2.A.6) family	-	-	-	-	-	-	-	-	-	-	-	-	ACR_tran
k141_181929_1	1460634.JCM19037_867	6.25e-13	64.3	COG0178@1|root,COG0178@2|Bacteria,1TPIJ@1239|Firmicutes,4HAW9@91061|Bacilli	91061|Bacilli	The UvrABC repair system catalyzes the recognition and processing of DNA lesions. UvrA is an ATPase and a DNA-binding protein. A damage recognition complex composed of 2 uvrA and 2 uvrB subunits scans DNA for abnormalities. When the presence of a lesion has been verified by uvrB, the uvrA molecules dissociate	uvrA	-	-	ko:K03701	ko03420,map03420	-	-	-	ko00000,ko00001,ko03400	-	-	-	ABC_tran
k141_282988_1	608538.HTH_1172	9.45e-91	276.0	COG1180@1|root,COG1180@2|Bacteria,2G4U5@200783|Aquificae	200783|Aquificae	4Fe-4S single cluster domain	-	-	1.97.1.4	ko:K04069	-	-	R04710	-	ko00000,ko01000	-	-	-	Fer4_12,Radical_SAM
k141_80869_1	638303.Thal_1414	7.15e-36	135.0	COG0374@1|root,COG0374@2|Bacteria,2G4S0@200783|Aquificae	200783|Aquificae	Nickel-dependent hydrogenase	-	-	-	-	-	-	-	-	-	-	-	-	NiFeSe_Hases
k141_242565_1	224324.aq_093	2.52e-22	92.0	COG3829@1|root,COG3829@2|Bacteria	2|Bacteria	transcription factor binding	-	-	-	-	-	-	-	-	-	-	-	-	HTH_8,PAS,PAS_4,PAS_8,PAS_9,Sigma54_activ_2,Sigma54_activat
k141_141507_1	608538.HTH_0087	5.29e-37	139.0	COG0058@1|root,COG0058@2|Bacteria	2|Bacteria	glycogen phosphorylase activity	glgP	-	2.4.1.1	ko:K00688	ko00500,ko01100,ko01110,ko02026,ko04217,ko04910,ko04922,ko04931,map00500,map01100,map01110,map02026,map04217,map04910,map04922,map04931	-	R02111	-	ko00000,ko00001,ko01000	-	GT35	-	Phosphorylase,YHS
k141_40445_1	1313265.JNIE01000002_gene851	5.57e-37	138.0	COG1256@1|root,COG4786@1|root,COG1256@2|Bacteria,COG4786@2|Bacteria,2G3IQ@200783|Aquificae	200783|Aquificae	flagellar hook-associated protein	flgK	-	-	ko:K02396	ko02040,map02040	-	-	-	ko00000,ko00001,ko02035	-	-	-	Flagellin_IN,Flg_bbr_C
k141_60657_1	608538.HTH_0306	1.08e-15	74.3	COG0726@1|root,COG0726@2|Bacteria,2G4PP@200783|Aquificae	200783|Aquificae	Glycosyl hydrolase family 57	-	-	-	-	-	-	-	-	-	-	-	-	Polysacc_deac_1
k141_60657_2	608538.HTH_0306	3.83e-24	97.4	COG0726@1|root,COG0726@2|Bacteria,2G4PP@200783|Aquificae	200783|Aquificae	Glycosyl hydrolase family 57	-	-	-	-	-	-	-	-	-	-	-	-	Polysacc_deac_1
k141_141508_1	1235457.C404_29345	1.23e-88	274.0	COG4372@1|root,COG4372@2|Bacteria,1MUCX@1224|Proteobacteria,2WGN9@28216|Betaproteobacteria,1K1R2@119060|Burkholderiaceae	28216|Betaproteobacteria	transposase IS66	-	-	-	-	-	-	-	-	-	-	-	-	DDE_Tnp_IS66,DDE_Tnp_IS66_C,LZ_Tnp_IS66,zf-IS66
k141_26_1	204536.SULAZ_0403	1.01e-20	90.1	2F1QF@1|root,33UQN@2|Bacteria,2G4X5@200783|Aquificae	200783|Aquificae	-	-	-	-	-	-	-	-	-	-	-	-	-	-
k141_20233_1	932678.THERU_07250	7.12e-40	142.0	COG0050@1|root,COG0050@2|Bacteria,2G3VR@200783|Aquificae	200783|Aquificae	This protein promotes the GTP-dependent binding of aminoacyl-tRNA to the A-site of ribosomes during protein biosynthesis	tuf	-	-	ko:K02358	-	-	-	-	ko00000,ko03012,ko03029,ko04147	-	-	-	GTP_EFTU,GTP_EFTU_D2,GTP_EFTU_D3
k141_181931_1	68194.JNXR01000191_gene756	2.25e-19	80.1	COG0458@1|root,COG0458@2|Bacteria,2GK5N@201174|Actinobacteria	2|Bacteria	carbamoyl-phosphate synthetase ammonia chain	carB	GO:0000050,GO:0000166,GO:0003674,GO:0003824,GO:0004087,GO:0004088,GO:0005488,GO:0005524,GO:0005575,GO:0005622,GO:0005623,GO:0005737,GO:0005829,GO:0005951,GO:0006082,GO:0006139,GO:0006206,GO:0006220,GO:0006221,GO:0006520,GO:0006525,GO:0006526,GO:0006725,GO:0006753,GO:0006793,GO:0006796,GO:0006807,GO:0008144,GO:0008150,GO:0008152,GO:0008652,GO:0009058,GO:0009064,GO:0009084,GO:0009112,GO:0009117,GO:…	6.3.5.5	ko:K01955	ko00240,ko00250,ko01100,map00240,map00250,map01100	M00051	R00256,R00575,R01395,R10948,R10949	RC00002,RC00010,RC00043,RC02750,RC02798,RC03314	ko00000,ko00001,ko00002,ko01000	-	-	iAF1260.b0033,iBWG_1329.BWG_0031,iECDH10B_1368.ECDH10B_0034,iECDH1ME8569_1439.ECDH1ME8569_0031,iECUMN_1333.ECUMN_0034,iEcDH1_1363.EcDH1_3566,iJN746.PP_4723,iJO1366.b0033,iJR904.b0033,iPC815.YPO0482,iY75_1357.Y75_RS00170,iYL1228.KPN_00041	CPSase_L_D2,CPSase_L_D3,MGS
k141_303201_1	1123325.JHUV01000009_gene266	1.37e-22	95.5	2F1QF@1|root,33UQN@2|Bacteria,2G4X5@200783|Aquificae	200783|Aquificae	-	-	-	-	-	-	-	-	-	-	-	-	-	-
k141_202135_1	608538.HTH_0851	2.76e-34	124.0	COG0087@1|root,COG0087@2|Bacteria,2G3ZU@200783|Aquificae	200783|Aquificae	One of the primary rRNA binding proteins, it binds directly near the 3'-end of the 23S rRNA, where it nucleates assembly of the 50S subunit	rplC	-	-	ko:K02906	ko03010,map03010	M00178,M00179	-	-	br01610,ko00000,ko00001,ko00002,ko03011	-	-	-	Ribosomal_L3
k141_242567_1	224324.aq_202	2.86e-19	85.5	COG0127@1|root,COG0127@2|Bacteria,2G435@200783|Aquificae	200783|Aquificae	Pyrophosphatase that catalyzes the hydrolysis of nucleoside triphosphates to their monophosphate derivatives, with a high preference for the non-canonical purine nucleotides XTP (xanthosine triphosphate), dITP (deoxyinosine triphosphate) and ITP. Seems to function as a house-cleaning enzyme that removes non-canonical purine nucleotides from the nucleotide pool, thus preventing their incorporation…	rdgB	GO:0003674,GO:0003824,GO:0005575,GO:0005622,GO:0005623,GO:0005737,GO:0005829,GO:0006139,GO:0006725,GO:0006753,GO:0006793,GO:0006796,GO:0006807,GO:0008150,GO:0008152,GO:0009056,GO:0009058,GO:0009141,GO:0009143,GO:0009987,GO:0016462,GO:0016787,GO:0016817,GO:0016818,GO:0018130,GO:0019438,GO:0019439,GO:0019637,GO:0034404,GO:0034641,GO:0034654,GO:0034655,GO:0044237,GO:0044238,GO:0044248,GO:0044249,GO:…	3.6.1.66	ko:K02428	ko00230,map00230	-	R00426,R00720,R01855,R02100,R02720,R03531	RC00002	ko00000,ko00001,ko01000	-	-	-	Ham1p_like
k141_40446_1	638303.Thal_1027	1.94e-68	212.0	COG0412@1|root,COG0412@2|Bacteria	2|Bacteria	carboxymethylenebutenolidase activity	MA20_42490	-	3.1.1.45	ko:K01061	ko00361,ko00364,ko00623,ko01100,ko01110,ko01120,ko01130,map00361,map00364,map00623,map01100,map01110,map01120,map01130	-	R03893,R05510,R05511,R06835,R06838,R08120,R08121,R09136,R09220,R09222	RC01018,RC01906,RC01907,RC02441,RC02467,RC02468,RC02674,RC02675,RC02686	ko00000,ko00001,ko01000	-	-	-	DLH
k141_60658_2	2325.TKV_c10950	1.08e-35	128.0	COG0675@1|root,COG0675@2|Bacteria	2|Bacteria	Transposase, IS605 OrfB family	-	-	-	-	-	-	-	-	-	-	-	-	-
k141_141509_1	932678.THERU_00025	1.99e-24	102.0	COG0123@1|root,COG0123@2|Bacteria,2G3QH@200783|Aquificae	200783|Aquificae	PFAM histone deacetylase superfamily	acuC1	-	-	ko:K04768	-	-	-	-	ko00000	-	-	-	Hist_deacetyl
k141_343616_1	1382303.JPOM01000001_gene757	9.66e-110	341.0	COG0542@1|root,COG0542@2|Bacteria,1MV8B@1224|Proteobacteria,2TQUZ@28211|Alphaproteobacteria,2KFKB@204458|Caulobacterales	204458|Caulobacterales	Belongs to the ClpA ClpB family	clpA	-	-	ko:K03694	-	-	-	-	ko00000,ko03110	-	-	-	AAA,AAA_2,ClpB_D2-small,Clp_N
k141_282990_1	1569209.BBPH01000066_gene3165	5.41e-67	207.0	COG0461@1|root,COG0461@2|Bacteria,1MVP7@1224|Proteobacteria,2TTSB@28211|Alphaproteobacteria,2PVCP@265|Paracoccus	28211|Alphaproteobacteria	Catalyzes the transfer of a ribosyl phosphate group from 5-phosphoribose 1-diphosphate to orotate, leading to the formation of orotidine monophosphate (OMP)	pyrE	-	2.4.2.10	ko:K00762	ko00240,ko01100,map00240,map01100	M00051	R01870	RC00611	ko00000,ko00001,ko00002,ko01000	-	-	-	Pribosyltran
k141_323408_1	1313265.JNIE01000004_gene442	3.6e-26	100.0	COG0693@1|root,COG0693@2|Bacteria,2G50X@200783|Aquificae	200783|Aquificae	DJ-1/PfpI family	-	-	3.5.1.124	ko:K03152	-	-	-	-	ko00000,ko01000,ko01002	-	-	-	DJ-1_PfpI
k141_222359_1	1449351.RISW2_20060	6.06e-44	149.0	COG0479@1|root,COG0479@2|Bacteria,1MVHS@1224|Proteobacteria,2TQYF@28211|Alphaproteobacteria,4KM23@93682|Roseivivax	28211|Alphaproteobacteria	SdhA B are the catalytic subcomplex and can exhibit succinate dehydrogenase activity in the absence of SdhC D which are the membrane components and form cytochrome b556	sdhB	-	1.3.5.1,1.3.5.4	ko:K00240	ko00020,ko00190,ko00650,ko00720,ko01100,ko01110,ko01120,ko01130,ko01200,map00020,map00190,map00650,map00720,map01100,map01110,map01120,map01130,map01200	M00009,M00011,M00149,M00173,M00374,M00376	R02164	RC00045	ko00000,ko00001,ko00002,ko01000	-	-	-	Fer2_3,Fer4_10,Fer4_17,Fer4_8
k141_202136_1	1530186.JQEY01000024_gene2447	9.78e-73	228.0	COG0646@1|root,COG0646@2|Bacteria,1NPFY@1224|Proteobacteria,2UJRS@28211|Alphaproteobacteria	28211|Alphaproteobacteria	COG0646 Methionine synthase I (cobalamin-dependent), methyltransferase domain	yitJ	-	2.1.1.13,2.1.1.5	ko:K00544,ko:K00548	ko00260,ko00270,ko00450,ko00670,ko01100,ko01110,ko01230,map00260,map00270,map00450,map00670,map01100,map01110,map01230	M00017	R00946,R02821,R09365	RC00035,RC00113,RC00496,RC01241	ko00000,ko00001,ko00002,ko01000	-	-	-	S-methyl_trans
k141_202136_2	1266998.ATUJ01000004_gene1221	3.76e-199	557.0	COG0180@1|root,COG0180@2|Bacteria,1MV4T@1224|Proteobacteria,2TQZX@28211|Alphaproteobacteria,2PVRX@265|Paracoccus	28211|Alphaproteobacteria	tRNA synthetases class I (W and Y)	trpS	-	6.1.1.2	ko:K01867	ko00970,map00970	M00359,M00360	R03664	RC00055,RC00523	ko00000,ko00001,ko00002,ko01000,ko01007,ko03016	-	-	-	tRNA-synt_1b
k141_28_1	1266998.ATUJ01000018_gene750	2.71e-34	125.0	COG0697@1|root,COG0697@2|Bacteria,1MXVF@1224|Proteobacteria,2TU7N@28211|Alphaproteobacteria,2PU5V@265|Paracoccus	28211|Alphaproteobacteria	EamA-like transporter family	-	-	-	-	-	-	-	-	-	-	-	-	EamA
k141_60660_1	608538.HTH_1917	9.14e-67	216.0	COG0439@1|root,COG0439@2|Bacteria,2G3KR@200783|Aquificae	200783|Aquificae	acetyl-CoA carboxylase, biotin carboxylase	accC_1	-	6.3.4.14,6.4.1.2	ko:K01961	ko00061,ko00620,ko00640,ko00720,ko01100,ko01110,ko01120,ko01130,ko01200,ko01212,map00061,map00620,map00640,map00720,map01100,map01110,map01120,map01130,map01200,map01212	M00082,M00376	R00742,R04385	RC00040,RC00253,RC00367	ko00000,ko00001,ko00002,ko01000	-	-	-	Biotin_carb_C,Biotin_carb_N,CPSase_L_D2
k141_121293_1	283942.IL2539	1.02e-69	220.0	COG2008@1|root,COG2008@2|Bacteria,1MWCR@1224|Proteobacteria,1RNYX@1236|Gammaproteobacteria,2QFTE@267893|Idiomarinaceae	1236|Gammaproteobacteria	Threonine aldolase	-	-	4.1.2.48	ko:K01620	ko00260,ko01100,ko01110,ko01120,ko01130,ko01230,map00260,map01100,map01110,map01120,map01130,map01230	-	R00751,R06171	RC00312,RC00372	ko00000,ko00001,ko01000	-	-	-	Beta_elim_lyase
k141_20235_2	1385512.N784_11815	1.6e-21	94.4	COG0553@1|root,COG0553@2|Bacteria,1TQ5E@1239|Firmicutes,4H9WB@91061|Bacilli,2Y9JC@289201|Pontibacillus	91061|Bacilli	ATP-dependent helicase	-	-	-	-	-	-	-	-	-	-	-	-	Helicase_C,SNF2_N
k141_343617_1	1247649.D560_3114	4.75e-42	155.0	COG0458@1|root,COG0458@2|Bacteria,1MUDZ@1224|Proteobacteria,2VI4A@28216|Betaproteobacteria,3T1KP@506|Alcaligenaceae	28216|Betaproteobacteria	Four CarB-CarA dimers form the carbamoyl phosphate synthetase holoenzyme that catalyzes the production of carbamoyl phosphate	carB	-	6.3.5.5	ko:K01955	ko00240,ko00250,ko01100,map00240,map00250,map01100	M00051	R00256,R00575,R01395,R10948,R10949	RC00002,RC00010,RC00043,RC02750,RC02798,RC03314	ko00000,ko00001,ko00002,ko01000	-	-	-	CPSase_L_D2,CPSase_L_D3,MGS
k141_101081_1	743525.TSC_c21840	6.95e-114	339.0	COG0034@1|root,COG0034@2|Bacteria,1WIW7@1297|Deinococcus-Thermus	1297|Deinococcus-Thermus	Catalyzes the formation of phosphoribosylamine from phosphoribosylpyrophosphate (PRPP) and glutamine	purF	-	2.4.2.14	ko:K00764	ko00230,ko00250,ko01100,ko01110,ko01130,map00230,map00250,map01100,map01110,map01130	M00048	R01072	RC00010,RC02724,RC02752	ko00000,ko00001,ko00002,ko01000,ko01002	-	-	-	GATase_7,Pribosyltran
k141_181933_1	1304880.JAGB01000001_gene571	1.87e-10	60.5	COG0675@1|root,COG0675@2|Bacteria,1TR3R@1239|Firmicutes,24AFY@186801|Clostridia	186801|Clostridia	Transposase, IS605 OrfB family	-	-	-	-	-	-	-	-	-	-	-	-	-
k141_303203_1	2325.TKV_c10950	3.1e-09	60.1	COG0675@1|root,COG0675@2|Bacteria	2|Bacteria	Transposase, IS605 OrfB family	-	-	-	-	-	-	-	-	-	-	-	-	-
k141_242569_1	1121861.KB899929_gene329	3.83e-117	345.0	COG2864@1|root,COG2864@2|Bacteria,1MXFQ@1224|Proteobacteria,2TT30@28211|Alphaproteobacteria,2JPVR@204441|Rhodospirillales	204441|Rhodospirillales	Prokaryotic cytochrome b561	-	-	-	-	-	-	-	-	-	-	-	-	Ni_hydr_CYTB
k141_202138_1	932678.THERU_00200	1.8e-13	64.3	COG0526@1|root,COG0526@2|Bacteria	2|Bacteria	cell redox homeostasis	-	-	-	ko:K03671	ko04621,ko05418,map04621,map05418	-	-	-	ko00000,ko00001,ko03110	-	-	-	Omp28,Thioredoxin,Thioredoxin_3
k141_60661_1	1301100.HG529430_gene1957	7.58e-44	156.0	COG0296@1|root,COG0296@2|Bacteria,1TP4M@1239|Firmicutes,247WH@186801|Clostridia,36EUN@31979|Clostridiaceae	186801|Clostridia	Catalyzes the formation of the alpha-1,6-glucosidic linkages in glycogen by scission of a 1,4-alpha-linked oligosaccharide from growing alpha-1,4-glucan chains and the subsequent attachment of the oligosaccharide to the alpha-1,6 position	glgB	-	2.4.1.18	ko:K00700	ko00500,ko01100,ko01110,map00500,map01100,map01110	M00565	R02110	-	ko00000,ko00001,ko00002,ko01000,ko04147	-	CBM48,GH13	-	Alpha-amylase,Alpha-amylase_C,CBM_48
k141_343618_1	991905.SL003B_2356	5.19e-15	75.1	COG2199@1|root,COG3706@2|Bacteria,1NC00@1224|Proteobacteria,2TU9T@28211|Alphaproteobacteria,4BQIY@82117|unclassified Alphaproteobacteria	28211|Alphaproteobacteria	diguanylate cyclase	MA20_30680	-	2.7.7.65	ko:K13590	ko04112,map04112	-	-	-	ko00000,ko00001,ko01000	-	-	-	GGDEF
k141_80870_1	1041139.KB902680_gene1570	3.25e-21	97.8	COG0810@1|root,COG0810@2|Bacteria,1RESZ@1224|Proteobacteria,2UAM6@28211|Alphaproteobacteria,4BMTN@82115|Rhizobiaceae	28211|Alphaproteobacteria	Gram-negative bacterial TonB protein C-terminal	-	-	-	ko:K03832	-	-	-	-	ko00000,ko02000	2.C.1.1	-	-	TonB_C
k141_80870_3	555778.Hneap_2158	7.07e-16	72.4	COG0848@1|root,COG0848@2|Bacteria,1N9DN@1224|Proteobacteria,1SABF@1236|Gammaproteobacteria,1WZHB@135613|Chromatiales	135613|Chromatiales	PFAM Biopolymer transport protein ExbD TolR	-	-	-	ko:K03559	-	-	-	-	ko00000,ko02000	1.A.30.2.1	-	-	ExbD
k141_80870_4	1123400.KB904751_gene911	1.03e-56	180.0	COG0811@1|root,COG0811@2|Bacteria,1RK2P@1224|Proteobacteria,1S8NW@1236|Gammaproteobacteria,462BU@72273|Thiotrichales	72273|Thiotrichales	MotA/TolQ/ExbB proton channel family	-	-	-	ko:K03561	-	-	-	-	ko00000,ko02000	1.A.30.2.1	-	-	MotA_ExbB
k141_80870_5	1283284.AZUK01000001_gene794	2.16e-137	403.0	COG0117@1|root,COG1985@1|root,COG0117@2|Bacteria,COG1985@2|Bacteria,1MUWT@1224|Proteobacteria,1RN2M@1236|Gammaproteobacteria,1Y3VH@135624|Aeromonadales	135624|Aeromonadales	Converts 2,5-diamino-6-(ribosylamino)-4(3h)-pyrimidinone 5'-phosphate into 5-amino-6-(ribosylamino)-2,4(1h,3h)- pyrimidinedione 5'-phosphate	ribD	-	1.1.1.193,3.5.4.26	ko:K11752	ko00740,ko01100,ko01110,ko02024,map00740,map01100,map01110,map02024	M00125	R03458,R03459	RC00204,RC00933	ko00000,ko00001,ko00002,ko01000	-	-	-	RibD_C,dCMP_cyt_deam_1
k141_80870_6	1123393.KB891326_gene103	7.39e-31	120.0	COG3213@1|root,COG3213@2|Bacteria,1MUJK@1224|Proteobacteria,2VJ75@28216|Betaproteobacteria,1KRS1@119069|Hydrogenophilales	119069|Hydrogenophilales	NnrS protein	-	-	-	ko:K07234	-	-	-	-	ko00000	-	-	-	NnrS
k141_80870_7	396588.Tgr7_1558	1.06e-65	204.0	COG1327@1|root,COG1327@2|Bacteria,1RE7V@1224|Proteobacteria,1S3P9@1236|Gammaproteobacteria,1WX91@135613|Chromatiales	135613|Chromatiales	Negatively regulates transcription of bacterial ribonucleotide reductase nrd genes and operons by binding to NrdR- boxes	nrdR	-	-	ko:K07738	-	-	-	-	ko00000,ko03000	-	-	-	ATP-cone
k141_80870_9	631362.Thi970DRAFT_04939	1.04e-247	689.0	COG0112@1|root,COG0112@2|Bacteria,1MUIS@1224|Proteobacteria,1RMHQ@1236|Gammaproteobacteria,1WW0I@135613|Chromatiales	135613|Chromatiales	Catalyzes the reversible interconversion of serine and glycine with tetrahydrofolate (THF) serving as the one-carbon carrier. This reaction serves as the major source of one-carbon groups required for the biosynthesis of purines, thymidylate, methionine, and other important biomolecules. Also exhibits THF- independent aldolase activity toward beta-hydroxyamino acids, producing glycine and aldehyd…	glyA	-	2.1.2.1	ko:K00600	ko00260,ko00460,ko00630,ko00670,ko00680,ko01100,ko01110,ko01120,ko01130,ko01200,ko01230,ko01523,map00260,map00460,map00630,map00670,map00680,map01100,map01110,map01120,map01130,map01200,map01230,map01523	M00140,M00141,M00346,M00532	R00945,R09099	RC00022,RC00112,RC01583,RC02958	ko00000,ko00001,ko00002,ko01000	-	-	-	SHMT
k141_80870_10	1123401.JHYQ01000038_gene1590	4.85e-104	313.0	COG1073@1|root,COG1073@2|Bacteria,1R76C@1224|Proteobacteria,1RR34@1236|Gammaproteobacteria,461XK@72273|Thiotrichales	72273|Thiotrichales	Alpha/beta hydrolase family	-	-	-	-	-	-	-	-	-	-	-	-	Abhydrolase_1,Hydrolase_4
k141_80870_11	555778.Hneap_1873	2.18e-51	168.0	COG0664@1|root,COG0664@2|Bacteria,1N1ZG@1224|Proteobacteria,1SA1H@1236|Gammaproteobacteria,1X12H@135613|Chromatiales	135613|Chromatiales	Cyclic nucleotide-binding domain	-	-	-	-	-	-	-	-	-	-	-	-	cNMP_binding
k141_80870_13	380358.XALC_1354	7.54e-65	209.0	COG2201@1|root,COG2201@2|Bacteria,1MWCN@1224|Proteobacteria,1RN67@1236|Gammaproteobacteria,1X3IE@135614|Xanthomonadales	135614|Xanthomonadales	catalyzes the demethylation of specific methylglutamate residues introduced into the chemoreceptors (methyl-accepting chemotaxis proteins) by CheR	cheB	-	3.1.1.61,3.5.1.44	ko:K03412	ko02020,ko02030,map02020,map02030	M00506	-	-	ko00000,ko00001,ko00002,ko01000,ko02022,ko02035	-	-	-	CheB_methylest,Response_reg
k141_80870_14	545276.KB898729_gene1717	1.08e-47	165.0	COG2201@1|root,COG2201@2|Bacteria,1MWCN@1224|Proteobacteria,1RN67@1236|Gammaproteobacteria,1WXNQ@135613|Chromatiales	135613|Chromatiales	catalyzes the demethylation of specific methylglutamate residues introduced into the chemoreceptors (methyl-accepting chemotaxis proteins) by CheR	-	-	3.1.1.61,3.5.1.44	ko:K03412	ko02020,ko02030,map02020,map02030	M00506	-	-	ko00000,ko00001,ko00002,ko01000,ko02022,ko02035	-	-	-	CheB_methylest,Response_reg
k141_80870_15	717772.THIAE_03520	4.3e-109	325.0	COG1352@1|root,COG1352@2|Bacteria,1MU6W@1224|Proteobacteria,1RMFK@1236|Gammaproteobacteria,461ZM@72273|Thiotrichales	72273|Thiotrichales	Methylation of the membrane-bound methyl-accepting chemotaxis proteins (MCP) to form gamma-glutamyl methyl ester residues in MCP	-	-	2.1.1.80	ko:K00575	ko02020,ko02030,map02020,map02030	-	-	-	ko00000,ko00001,ko01000,ko02035	-	-	-	CheR,CheR_N
k141_80870_16	1266909.AUAG01000040_gene1807	5.06e-90	304.0	COG0840@1|root,COG0840@2|Bacteria,1MU9B@1224|Proteobacteria,1RMH0@1236|Gammaproteobacteria,1WXKY@135613|Chromatiales	135613|Chromatiales	PFAM chemotaxis	-	-	-	ko:K03406	ko02020,ko02030,map02020,map02030	-	-	-	ko00000,ko00001,ko02035	-	-	-	4HB_MCP_1,Cache_3-Cache_2,HAMP,MCPsignal,NIT,PAS_3,PAS_8,PAS_9
k141_80870_17	1042375.AFPL01000043_gene1345	2.61e-43	148.0	COG0835@1|root,COG0835@2|Bacteria,1RD1W@1224|Proteobacteria,1S26J@1236|Gammaproteobacteria,466J2@72275|Alteromonadaceae	1236|Gammaproteobacteria	CheW protein	cheW	-	-	ko:K03408	ko02020,ko02030,map02020,map02030	-	-	-	ko00000,ko00001,ko02035	-	-	-	CheW
k141_80870_18	765914.ThisiDRAFT_1412	7.25e-170	502.0	COG0643@1|root,COG0643@2|Bacteria,1MUAG@1224|Proteobacteria,1RMS6@1236|Gammaproteobacteria,1WW6X@135613|Chromatiales	135613|Chromatiales	Signal transduction histidine kinase	-	-	2.7.13.3	ko:K03407	ko02020,ko02030,map02020,map02030	M00506	-	-	ko00000,ko00001,ko00002,ko01000,ko01001,ko02022,ko02035	-	-	-	CheW,H-kinase_dim,HATPase_c,Hpt
k141_101082_1	439375.Oant_1102	2.47e-74	225.0	COG0712@1|root,COG0712@2|Bacteria,1MVRH@1224|Proteobacteria,2U5IC@28211|Alphaproteobacteria,1J1YJ@118882|Brucellaceae	28211|Alphaproteobacteria	F(1)F(0) ATP synthase produces ATP from ADP in the presence of a proton or sodium gradient. F-type ATPases consist of two structural domains, F(1) containing the extramembraneous catalytic core and F(0) containing the membrane proton channel, linked together by a central stalk and a peripheral stalk. During catalysis, ATP synthesis in the catalytic domain of F(1) is coupled via a rotary mechanism…	atpH	-	-	ko:K02113	ko00190,ko00195,ko01100,map00190,map00195,map01100	M00157	-	-	ko00000,ko00001,ko00002,ko00194	3.A.2.1	-	-	OSCP
k141_181935_1	1313265.JNIE01000003_gene1361	1.08e-71	222.0	COG0752@1|root,COG0752@2|Bacteria,2G3R5@200783|Aquificae	200783|Aquificae	glycyl-tRNA synthetase alpha subunit	glyQ	-	6.1.1.14	ko:K01878	ko00970,map00970	M00360	R03654	RC00055,RC00523	ko00000,ko00001,ko00002,ko01000,ko01007,ko03016	-	-	-	tRNA-synt_2e
k141_40449_1	608538.HTH_0133	3.16e-42	143.0	COG2227@1|root,COG2227@2|Bacteria	2|Bacteria	3-demethylubiquinone-9 3-O-methyltransferase activity	tehB	-	-	-	-	-	-	-	-	-	-	-	Methyltransf_23,Methyltransf_25,TehB
k141_303205_1	1223521.BBJX01000014_gene321	1.92e-52	175.0	COG1161@1|root,COG1161@2|Bacteria,1MV5H@1224|Proteobacteria,2VHAG@28216|Betaproteobacteria,4ABFB@80864|Comamonadaceae	28216|Betaproteobacteria	Required for a late step of 50S ribosomal subunit assembly. Has GTPase activity	ylqF	-	-	ko:K14540	-	-	-	-	ko00000,ko03009	-	-	-	MMR_HSR1
k141_161722_1	608538.HTH_0183	5.68e-36	127.0	COG0406@1|root,COG0406@2|Bacteria,2G4Z5@200783|Aquificae	200783|Aquificae	phosphoglycerate mutase	-	-	3.1.3.3	ko:K22305	ko00260,ko00680,ko01100,ko01120,ko01130,map00260,map00680,map01100,map01120,map01130	-	R00582	RC00017	ko00000,ko00001,ko01000	-	-	-	His_Phos_1
k141_20237_1	290400.Jann_3492	2.38e-24	103.0	COG0642@1|root,COG2205@2|Bacteria,1N1Z2@1224|Proteobacteria,2TT4E@28211|Alphaproteobacteria	28211|Alphaproteobacteria	Histidine kinase	-	-	2.7.13.3	ko:K02484,ko:K07649	ko02020,map02020	M00457	-	-	ko00000,ko00001,ko00002,ko01000,ko01001,ko02022	-	-	-	2CSK_N,HATPase_c,HisKA
k141_202139_2	398580.Dshi_3167	1.28e-38	137.0	COG1143@1|root,COG1143@2|Bacteria,1QZJJ@1224|Proteobacteria,2TYHP@28211|Alphaproteobacteria	28211|Alphaproteobacteria	4Fe-4S binding domain	-	-	-	ko:K02572	-	-	-	-	ko00000	-	-	-	Fer4,Fer4_4
k141_202139_3	644107.SL1157_1941	1.86e-30	110.0	COG3062@1|root,COG3062@2|Bacteria,1NGMR@1224|Proteobacteria,2UJYV@28211|Alphaproteobacteria,4NCJA@97050|Ruegeria	28211|Alphaproteobacteria	NapD protein	napD	-	-	ko:K02570	-	-	-	-	ko00000	-	-	-	NapD
k141_202139_4	1144312.PMI09_03632	5.05e-54	179.0	COG0243@1|root,COG0243@2|Bacteria,1NS3T@1224|Proteobacteria,2TQYD@28211|Alphaproteobacteria,4B7P3@82115|Rhizobiaceae	28211|Alphaproteobacteria	Belongs to the prokaryotic molybdopterin-containing oxidoreductase family	napA	-	-	ko:K00372,ko:K02567	ko00910,ko01120,map00910,map01120	M00529,M00530,M00531	R00798,R01106	RC02812	ko00000,ko00001,ko00002,ko01000	-	-	-	Molybdop_Fe4S4,Molybdopterin,Molydop_binding
k141_202139_5	1236541.BALL01000014_gene2093	8.44e-81	259.0	COG0243@1|root,COG0243@2|Bacteria,1NS3T@1224|Proteobacteria,1RMWN@1236|Gammaproteobacteria,2Q9WV@267890|Shewanellaceae	1236|Gammaproteobacteria	Catalytic subunit of the periplasmic nitrate reductase (NAP). Only expressed at high levels during aerobic growth. NapAB complex receives electrons from the membrane-anchored tetraheme protein NapC, thus allowing electron flow between membrane and periplasm. Essential function for nitrate assimilation and may have a role in anaerobic metabolism	napA	GO:0003674,GO:0003824,GO:0003954,GO:0005488,GO:0005575,GO:0005623,GO:0006091,GO:0008150,GO:0008152,GO:0008940,GO:0009061,GO:0009987,GO:0015980,GO:0016491,GO:0016651,GO:0016661,GO:0030151,GO:0030288,GO:0030313,GO:0031975,GO:0042597,GO:0043167,GO:0043169,GO:0044237,GO:0044464,GO:0045333,GO:0046872,GO:0046914,GO:0048037,GO:0051536,GO:0051539,GO:0051540,GO:0055114	-	ko:K02567	ko00910,ko01120,map00910,map01120	M00529,M00530	R00798,R01106	RC02812	ko00000,ko00001,ko00002,ko01000	-	-	iEC042_1314.EC042_2447,iECABU_c1320.ECABU_c25400,iECO103_1326.ECO103_2681,iECSE_1348.ECSE_2474,iECSF_1327.ECSF_2087,iECUMN_1333.ECUMN_2541,iEcHS_1320.EcHS_A2344,iEcolC_1368.EcolC_1444,iPC815.YPO3038,iSSON_1240.SSON_2264,ic_1306.c2745	Molybdop_Fe4S4,Molybdopterin,Molydop_binding,TAT_signal
k141_80871_1	436114.SYO3AOP1_0585	2.91e-15	74.3	COG0584@1|root,COG0584@2|Bacteria	2|Bacteria	glycerophosphodiester phosphodiesterase activity	-	-	3.1.4.46	ko:K01126	ko00564,map00564	-	R01030,R01470	RC00017,RC00425	ko00000,ko00001,ko01000	-	-	-	GDPD
k141_282993_1	1439940.BAY1663_00312	1.54e-139	421.0	COG0646@1|root,COG1410@1|root,COG0646@2|Bacteria,COG1410@2|Bacteria,1MV6G@1224|Proteobacteria,1RMYD@1236|Gammaproteobacteria	1236|Gammaproteobacteria	methionine synthase	metH	GO:0000096,GO:0000097,GO:0003674,GO:0003824,GO:0005488,GO:0005575,GO:0005622,GO:0005623,GO:0005737,GO:0005829,GO:0006082,GO:0006464,GO:0006479,GO:0006520,GO:0006555,GO:0006575,GO:0006725,GO:0006730,GO:0006732,GO:0006760,GO:0006790,GO:0006807,GO:0008144,GO:0008150,GO:0008152,GO:0008168,GO:0008172,GO:0008213,GO:0008270,GO:0008276,GO:0008652,GO:0008705,GO:0009058,GO:0009066,GO:0009067,GO:0009086,GO:…	2.1.1.13	ko:K00548	ko00270,ko00450,ko00670,ko01100,ko01110,ko01230,map00270,map00450,map00670,map01100,map01110,map01230	M00017	R00946,R09365	RC00035,RC00113,RC01241	ko00000,ko00001,ko00002,ko01000	-	-	iECO103_1326.ECO103_4764,iECUMN_1333.ECUMN_4545	B12-binding,B12-binding_2,Met_synt_B12,Pterin_bind,S-methyl_trans
k141_323410_1	754331.AEME01000001_gene1924	7.09e-26	98.6	COG0445@1|root,COG0445@2|Bacteria,1MU6F@1224|Proteobacteria,1RMM1@1236|Gammaproteobacteria,3XNZB@561|Escherichia	1236|Gammaproteobacteria	NAD-binding protein involved in the addition of a carboxymethylaminomethyl (cmnm) group at the wobble position (U34) of certain tRNAs, forming tRNA-cmnm(5)s(2)U34	gidA	GO:0000166,GO:0001510,GO:0002097,GO:0002098,GO:0003674,GO:0005488,GO:0005575,GO:0005622,GO:0005623,GO:0005737,GO:0005829,GO:0006139,GO:0006396,GO:0006399,GO:0006400,GO:0006725,GO:0006807,GO:0008033,GO:0008150,GO:0008152,GO:0009451,GO:0009987,GO:0010467,GO:0016070,GO:0030488,GO:0032259,GO:0034470,GO:0034641,GO:0034660,GO:0036094,GO:0043167,GO:0043168,GO:0043170,GO:0043412,GO:0043414,GO:0044237,GO:…	-	ko:K03495	-	-	R08701	RC00053,RC00209,RC00870	ko00000,ko03016,ko03036	-	-	-	GIDA,GIDA_assoc
k141_222362_1	1313265.JNIE01000005_gene371	5.11e-68	226.0	COG0620@1|root,COG0620@2|Bacteria,2G3Q1@200783|Aquificae	200783|Aquificae	Catalyzes the transfer of a methyl group from 5- methyltetrahydrofolate to homocysteine resulting in methionine formation	metE	GO:0000096,GO:0000097,GO:0003674,GO:0003824,GO:0003871,GO:0005575,GO:0005576,GO:0005622,GO:0005623,GO:0005737,GO:0005829,GO:0006082,GO:0006520,GO:0006555,GO:0006790,GO:0006807,GO:0008150,GO:0008152,GO:0008168,GO:0008172,GO:0008652,GO:0008705,GO:0009058,GO:0009066,GO:0009067,GO:0009086,GO:0009987,GO:0016053,GO:0016740,GO:0016741,GO:0019752,GO:0032259,GO:0042084,GO:0042085,GO:0043436,GO:0044237,GO:…	2.1.1.14	ko:K00549	ko00270,ko00450,ko01100,ko01110,ko01230,map00270,map00450,map01100,map01110,map01230	M00017	R04405,R09365	RC00035,RC00113,RC01241	ko00000,ko00001,ko00002,ko01000	-	-	-	Meth_synt_1,Meth_synt_2
k141_29_1	1266998.ATUJ01000018_gene750	1.92e-34	125.0	COG0697@1|root,COG0697@2|Bacteria,1MXVF@1224|Proteobacteria,2TU7N@28211|Alphaproteobacteria,2PU5V@265|Paracoccus	28211|Alphaproteobacteria	EamA-like transporter family	-	-	-	-	-	-	-	-	-	-	-	-	EamA
k141_141513_2	608538.HTH_0249	1.33e-11	62.8	COG1658@1|root,COG1658@2|Bacteria,2G496@200783|Aquificae	200783|Aquificae	TOPRIM	-	-	-	-	-	-	-	-	-	-	-	-	Toprim,Toprim_2,Toprim_4
k141_20238_1	608538.HTH_1107	3.7e-63	204.0	COG1636@1|root,COG1636@2|Bacteria,2G49G@200783|Aquificae	200783|Aquificae	Catalyzes the conversion of epoxyqueuosine (oQ) to queuosine (Q), which is a hypermodified base found in the wobble positions of tRNA(Asp), tRNA(Asn), tRNA(His) and tRNA(Tyr)	queH	-	1.17.99.6	ko:K09765	-	-	-	-	ko00000,ko01000,ko03016	-	-	-	DUF208
k141_141514_1	608538.HTH_0589	9.6e-70	221.0	COG0136@1|root,COG0136@2|Bacteria,2G3QW@200783|Aquificae	200783|Aquificae	Catalyzes the NADPH-dependent formation of L-aspartate- semialdehyde (L-ASA) by the reductive dephosphorylation of L- aspartyl-4-phosphate	asd	-	1.2.1.11	ko:K00133	ko00260,ko00261,ko00270,ko00300,ko01100,ko01110,ko01120,ko01130,ko01210,ko01230,map00260,map00261,map00270,map00300,map01100,map01110,map01120,map01130,map01210,map01230	M00016,M00017,M00018,M00033,M00525,M00526,M00527	R02291	RC00684	ko00000,ko00001,ko00002,ko01000	-	-	-	Semialdhyde_dh,Semialdhyde_dhC
k141_202140_1	1313265.JNIE01000002_gene619	6.4e-45	152.0	COG0050@1|root,COG0050@2|Bacteria,2G3VR@200783|Aquificae	200783|Aquificae	This protein promotes the GTP-dependent binding of aminoacyl-tRNA to the A-site of ribosomes during protein biosynthesis	tuf	-	-	ko:K02358	-	-	-	-	ko00000,ko03012,ko03029,ko04147	-	-	-	GTP_EFTU,GTP_EFTU_D2,GTP_EFTU_D3
k141_222363_1	1123325.JHUV01000009_gene266	3.68e-28	109.0	2F1QF@1|root,33UQN@2|Bacteria,2G4X5@200783|Aquificae	200783|Aquificae	-	-	-	-	-	-	-	-	-	-	-	-	-	-
k141_181938_1	675813.VIB_002033	1.2e-87	261.0	COG1280@1|root,COG1280@2|Bacteria,1RA1G@1224|Proteobacteria,1RSYH@1236|Gammaproteobacteria,1XW8H@135623|Vibrionales	135623|Vibrionales	LysE type translocator	-	-	-	ko:K11250	-	-	-	-	ko00000,ko02000	2.A.76.1.5	-	-	LysE
k141_303207_1	318586.Pden_2072	1.79e-32	127.0	COG3598@1|root,COG3598@2|Bacteria,1PF8T@1224|Proteobacteria,2V485@28211|Alphaproteobacteria,2PW7A@265|Paracoccus	28211|Alphaproteobacteria	AAA domain	-	-	-	-	-	-	-	-	-	-	-	-	AAA_25
k141_262781_1	638303.Thal_0465	2.11e-33	122.0	COG0194@1|root,COG0194@2|Bacteria,2G3ZQ@200783|Aquificae	200783|Aquificae	Essential for recycling GMP and indirectly, cGMP	gmk	-	2.7.4.8	ko:K00942	ko00230,ko01100,map00230,map01100	M00050	R00332,R02090	RC00002	ko00000,ko00001,ko00002,ko01000	-	-	-	Guanylate_kin
k141_161724_2	932678.THERU_07110	5.89e-59	193.0	COG0162@1|root,COG0162@2|Bacteria,2G3IP@200783|Aquificae	200783|Aquificae	Catalyzes the attachment of tyrosine to tRNA(Tyr) in a two-step reaction tyrosine is first activated by ATP to form Tyr- AMP and then transferred to the acceptor end of tRNA(Tyr)	tyrS	GO:0003674,GO:0003824,GO:0004812,GO:0004831,GO:0005575,GO:0005622,GO:0005623,GO:0005737,GO:0005829,GO:0006082,GO:0006139,GO:0006399,GO:0006520,GO:0006725,GO:0006807,GO:0008150,GO:0008152,GO:0009987,GO:0016070,GO:0016874,GO:0016875,GO:0019752,GO:0034641,GO:0034660,GO:0043038,GO:0043039,GO:0043170,GO:0043436,GO:0044237,GO:0044238,GO:0044281,GO:0044424,GO:0044444,GO:0044464,GO:0046483,GO:0071704,GO:…	6.1.1.1	ko:K01866	ko00970,map00970	M00359,M00360	R02918	RC00055,RC00523	ko00000,ko00001,ko00002,ko01000,ko01007,ko03016,ko03029	-	-	-	S4,tRNA-synt_1b
k141_202141_1	935837.JAEK01000006_gene4173	3.05e-51	174.0	COG1653@1|root,COG1653@2|Bacteria,1UYSZ@1239|Firmicutes,4HEMH@91061|Bacilli,1ZC40@1386|Bacillus	91061|Bacilli	Bacterial extracellular solute-binding protein	-	-	-	ko:K02027	-	M00207	-	-	ko00000,ko00002,ko02000	3.A.1.1	-	-	SBP_bac_1
k141_141516_2	1449357.JQLK01000001_gene860	3.77e-44	144.0	2A1P0@1|root,30PXE@2|Bacteria,1WKC6@1297|Deinococcus-Thermus	1297|Deinococcus-Thermus	-	-	-	-	-	-	-	-	-	-	-	-	-	-
k141_282995_1	1313265.JNIE01000003_gene1374	2.88e-40	143.0	COG0674@1|root,COG0674@2|Bacteria,2G4U3@200783|Aquificae	200783|Aquificae	PFAM pyruvate flavodoxin ferredoxin oxidoreductase domain protein	-	-	1.2.7.1	ko:K00169	ko00010,ko00020,ko00620,ko00633,ko00640,ko00650,ko00680,ko00720,ko01100,ko01120,ko01130,ko01200,map00010,map00020,map00620,map00633,map00640,map00650,map00680,map00720,map01100,map01120,map01130,map01200	M00173,M00307,M00374,M00620	R01196,R01199,R08034	RC00004,RC00250,RC02742,RC02833	br01601,ko00000,ko00001,ko00002,ko01000	-	-	-	PFOR_II,POR_N
k141_222364_1	608538.HTH_0934	1.32e-16	75.1	COG0509@1|root,COG0509@2|Bacteria	2|Bacteria	glycine decarboxylation via glycine cleavage system	gcvH	-	-	ko:K02437	ko00260,ko00630,ko01100,ko01110,ko01130,ko01200,map00260,map00630,map01100,map01110,map01130,map01200	M00532	R01221	RC00022,RC02834	ko00000,ko00001,ko00002	-	-	-	GCV_H
k141_222364_2	638303.Thal_0964	1.58e-19	85.1	COG3058@1|root,COG3058@2|Bacteria	2|Bacteria	ferric iron binding	fdhE	GO:0003674,GO:0005488,GO:0005506,GO:0005575,GO:0005622,GO:0005623,GO:0005737,GO:0005829,GO:0006091,GO:0006807,GO:0008150,GO:0008152,GO:0008199,GO:0009061,GO:0009987,GO:0010467,GO:0015980,GO:0019538,GO:0043167,GO:0043169,GO:0043170,GO:0044237,GO:0044238,GO:0044424,GO:0044444,GO:0044464,GO:0045333,GO:0046872,GO:0046914,GO:0051604,GO:0055114,GO:0071704,GO:1901564	-	ko:K02380	-	-	-	-	ko00000	-	-	-	FdhE
k141_262782_2	1236959.BAMT01000011_gene3176	1.27e-14	68.2	COG1966@1|root,COG1966@2|Bacteria	2|Bacteria	Carbon starvation protein	cstA	GO:0005575,GO:0005623,GO:0005886,GO:0005887,GO:0006950,GO:0006974,GO:0007154,GO:0008150,GO:0009267,GO:0009605,GO:0009987,GO:0009991,GO:0016020,GO:0016021,GO:0031224,GO:0031226,GO:0031667,GO:0031668,GO:0031669,GO:0033554,GO:0042594,GO:0044425,GO:0044459,GO:0044464,GO:0050896,GO:0051716,GO:0071496,GO:0071944	-	ko:K06200	-	-	-	-	ko00000	-	-	-	CstA,CstA_5TM
k141_121298_1	1051985.l11_11890	3.62e-87	261.0	COG0106@1|root,COG0106@2|Bacteria,1MW6S@1224|Proteobacteria,2VI38@28216|Betaproteobacteria,2KQ44@206351|Neisseriales	206351|Neisseriales	1-(5-phosphoribosyl)-5- (5-phosphoribosylamino)methylideneamino imidazole-4-carboxamide isomerase	hisA	-	5.3.1.16	ko:K01814	ko00340,ko01100,ko01110,ko01230,map00340,map01100,map01110,map01230	M00026	R04640	RC00945	ko00000,ko00001,ko00002,ko01000	-	-	-	His_biosynth
k141_161725_1	932678.THERU_07485	2.5e-46	153.0	COG0509@1|root,COG0509@2|Bacteria	2|Bacteria	glycine decarboxylation via glycine cleavage system	gcvH	-	-	ko:K02437	ko00260,ko00630,ko01100,ko01110,ko01130,ko01200,map00260,map00630,map01100,map01110,map01130,map01200	M00532	R01221	RC00022,RC02834	ko00000,ko00001,ko00002	-	-	-	GCV_H
k141_343621_1	1313265.JNIE01000002_gene1070	1.48e-29	116.0	COG0001@1|root,COG0001@2|Bacteria,2G3VU@200783|Aquificae	200783|Aquificae	PFAM Aminotransferase class-III	hemL	-	5.4.3.8	ko:K01845	ko00860,ko01100,ko01110,ko01120,map00860,map01100,map01110,map01120	M00121	R02272	RC00677	ko00000,ko00001,ko00002,ko01000,ko01007	-	-	-	Aminotran_3
k141_101086_1	608538.HTH_1893	8.57e-36	131.0	COG0045@1|root,COG0045@2|Bacteria,2G3SH@200783|Aquificae	200783|Aquificae	Succinyl-CoA synthetase functions in the citric acid cycle (TCA), coupling the hydrolysis of succinyl-CoA to the synthesis of either ATP or GTP and thus represents the only step of substrate-level phosphorylation in the TCA. The beta subunit provides nucleotide specificity of the enzyme and binds the substrate succinate, while the binding sites for coenzyme A and phosphate are found in the alpha …	sucC	-	6.2.1.5	ko:K01903	ko00020,ko00640,ko00660,ko00720,ko01100,ko01110,ko01120,ko01130,ko01200,map00020,map00640,map00660,map00720,map01100,map01110,map01120,map01130,map01200	M00009,M00011,M00173,M00374,M00620	R00405,R02404	RC00004,RC00014	ko00000,ko00001,ko00002,ko01000	-	-	-	ATP-grasp_2,Ligase_CoA
k141_282996_1	1123372.AUIT01000030_gene244	7.51e-25	101.0	COG0438@1|root,COG0438@2|Bacteria,2GIKW@200940|Thermodesulfobacteria	200940|Thermodesulfobacteria	transferase activity, transferring glycosyl groups	-	-	-	-	-	-	-	-	-	-	-	-	-
k141_32_1	608538.HTH_0460	3.78e-49	160.0	COG5266@1|root,COG5266@2|Bacteria,2G51V@200783|Aquificae	200783|Aquificae	PFAM Nickel transport complex, NikM subunit, transmembrane	-	-	-	ko:K16915	ko02010,map02010	M00246	-	-	ko00000,ko00001,ko00002,ko02000	-	-	-	-
k141_181940_1	1304880.JAGB01000001_gene571	1.61e-10	60.5	COG0675@1|root,COG0675@2|Bacteria,1TR3R@1239|Firmicutes,24AFY@186801|Clostridia	186801|Clostridia	Transposase, IS605 OrfB family	-	-	-	-	-	-	-	-	-	-	-	-	-
k141_80874_1	289377.HL41_06020	1.47e-159	460.0	COG3659@1|root,COG3659@2|Bacteria,2GHGG@200940|Thermodesulfobacteria	200940|Thermodesulfobacteria	wide pore channel activity	-	-	-	-	-	-	-	-	-	-	-	-	OprB
k141_80874_2	289376.THEYE_A1141	2.92e-90	273.0	COG1924@1|root,COG1924@2|Bacteria	2|Bacteria	4 iron, 4 sulfur cluster binding	-	-	-	-	-	-	-	-	-	-	-	-	BcrAD_BadFG
k141_242574_1	765914.ThisiDRAFT_2831	9.7e-24	95.5	COG3039@1|root,COG3039@2|Bacteria,1MVDK@1224|Proteobacteria,1RR0T@1236|Gammaproteobacteria,1WXY5@135613|Chromatiales	135613|Chromatiales	COG3039 Transposase and inactivated derivatives, IS5 family	-	-	-	ko:K07481	-	-	-	-	ko00000	-	-	-	DDE_Tnp_1,DUF772
k141_262783_1	608538.HTH_1339	3.73e-32	123.0	COG0446@1|root,COG0446@2|Bacteria,2G52G@200783|Aquificae	200783|Aquificae	PFAM FAD-dependent pyridine nucleotide-disulphide oxidoreductase	sqr	GO:0003674,GO:0003824,GO:0003955,GO:0005488,GO:0005515,GO:0006091,GO:0008150,GO:0008152,GO:0009060,GO:0009987,GO:0015980,GO:0016491,GO:0016651,GO:0016655,GO:0019646,GO:0022900,GO:0022904,GO:0042802,GO:0044237,GO:0045333,GO:0055114	1.8.5.4	ko:K17218	ko00920,map00920	-	R10152	RC03155	ko00000,ko00001,ko01000	-	-	-	Pyr_redox_2
k141_60666_1	932678.THERU_00495	3.34e-44	147.0	COG0209@1|root,COG0209@2|Bacteria	2|Bacteria	ribonucleoside-diphosphate reductase activity	nrdA	-	1.17.4.1	ko:K00525	ko00230,ko00240,ko01100,map00230,map00240,map01100	M00053	R02017,R02018,R02019,R02024	RC00613	ko00000,ko00001,ko00002,ko01000,ko03400	-	-	-	ATP-cone,Ribonuc_red_lgC,Ribonuc_red_lgN
k141_20241_1	204536.SULAZ_0403	7.02e-16	76.3	2F1QF@1|root,33UQN@2|Bacteria,2G4X5@200783|Aquificae	200783|Aquificae	-	-	-	-	-	-	-	-	-	-	-	-	-	-
k141_343622_1	522373.Smlt3218	4.26e-209	581.0	COG2829@1|root,COG2829@2|Bacteria,1PC8I@1224|Proteobacteria,1RMJH@1236|Gammaproteobacteria,1X44M@135614|Xanthomonadales	135614|Xanthomonadales	phospholipase	pldA	-	3.1.1.32,3.1.1.4	ko:K01058	ko00564,ko00565,ko00590,ko00591,ko00592,ko01100,ko01110,map00564,map00565,map00590,map00591,map00592,map01100,map01110	-	R01315,R01316,R01317,R02053,R02054,R04034,R07064,R07379,R07387,R07859,R07860	RC00020,RC00037,RC00041,RC00094	ko00000,ko00001,ko01000	-	-	-	PLA1
k141_343622_2	522373.Smlt3219	3.09e-71	214.0	COG1393@1|root,COG1393@2|Bacteria,1MZ4Z@1224|Proteobacteria,1S8XH@1236|Gammaproteobacteria,1X8BZ@135614|Xanthomonadales	135614|Xanthomonadales	ArsC family	-	-	1.20.4.1	ko:K00537	-	-	-	-	ko00000,ko01000	-	-	-	ArsC
k141_202143_1	638303.Thal_1140	2.35e-16	74.7	COG1100@1|root,COG1100@2|Bacteria,2G4DJ@200783|Aquificae	200783|Aquificae	ADP-ribosylation factor family	-	-	-	ko:K06883	-	-	-	-	ko00000	-	-	-	Arf,Ras
k141_202143_2	638303.Thal_1141	3.59e-12	65.1	COG2018@1|root,COG2018@2|Bacteria,2G57U@200783|Aquificae	200783|Aquificae	Roadblock/LC7 domain	-	-	-	-	-	-	-	-	-	-	-	-	-
k141_141520_1	638303.Thal_0368	2.91e-23	94.4	COG0723@1|root,COG0723@2|Bacteria,2G57H@200783|Aquificae	200783|Aquificae	Ubiquinol-cytochrome c reductase, iron-sulfur subunit	petA	-	1.10.2.2	ko:K00411	ko00190,ko01100,ko02020,ko04260,ko04714,ko04932,ko05010,ko05012,ko05016,map00190,map01100,map02020,map04260,map04714,map04932,map05010,map05012,map05016	M00151,M00152	-	-	ko00000,ko00001,ko00002,ko01000	-	-	-	Rieske,UCR_Fe-S_N
k141_33_1	608538.HTH_0446	5.19e-24	97.4	COG0007@1|root,COG0007@2|Bacteria,2G4UH@200783|Aquificae	200783|Aquificae	Catalyzes 2 sequential methylations, the formation of precorrin-1 and S-adenosyl-L-homocysteine from S-adenosyl-L-methionine and uroporphyrin III, and the formation of precorrin-2 and S-adenosyl-L-homocysteine from S-adenosyl-L-methionine and precorrin-1	-	-	2.1.1.107	ko:K02303	ko00860,ko01100,ko01110,ko01120,map00860,map01100,map01110,map01120	M00121	R03194	RC00003,RC00871	ko00000,ko00001,ko00002,ko01000	-	-	-	TP_methylase
k141_242575_1	608538.HTH_1469	6.51e-30	112.0	COG0778@1|root,COG0778@2|Bacteria	2|Bacteria	coenzyme F420-1:gamma-L-glutamate ligase activity	-	-	-	-	-	-	-	-	-	-	-	-	Nitroreductase,TM1586_NiRdase
k141_121300_1	743525.TSC_c05910	1.49e-36	125.0	2A1NJ@1|root,30PWW@2|Bacteria,1WK98@1297|Deinococcus-Thermus	1297|Deinococcus-Thermus	-	-	-	-	-	-	-	-	-	-	-	-	-	-
k141_121300_2	1330700.JQNC01000003_gene1136	7.32e-21	86.7	2E62J@1|root,330RP@2|Bacteria,1WJVI@1297|Deinococcus-Thermus	1297|Deinococcus-Thermus	Protein of unknown function (DUF2939)	-	-	-	-	-	-	-	-	-	-	-	-	DUF2939
k141_20242_1	1236541.BALL01000043_gene3989	7.18e-60	198.0	COG0243@1|root,COG3383@1|root,COG0243@2|Bacteria,COG3383@2|Bacteria,1MW3N@1224|Proteobacteria,1RN6N@1236|Gammaproteobacteria,2Q93C@267890|Shewanellaceae	1236|Gammaproteobacteria	Belongs to the prokaryotic molybdopterin-containing oxidoreductase family	fdhA	-	1.17.1.9	ko:K00123	ko00630,ko00680,ko01100,ko01120,ko01200,map00630,map00680,map01100,map01120,map01200	-	R00519	RC02796	ko00000,ko00001,ko01000	-	-	-	Molybdop_Fe4S4,Molybdopterin,Molydop_binding
k141_60667_1	326427.Cagg_2088	8.36e-126	362.0	COG3375@1|root,COG3375@2|Bacteria,2G8MH@200795|Chloroflexi,37765@32061|Chloroflexia	32061|Chloroflexia	carboxylic acid catabolic process	-	-	-	-	-	-	-	-	-	-	-	-	-
k141_343623_1	439375.Oant_2043	6.54e-148	426.0	COG0008@1|root,COG0008@2|Bacteria,1MUCR@1224|Proteobacteria,2TRSU@28211|Alphaproteobacteria,1J268@118882|Brucellaceae	28211|Alphaproteobacteria	Catalyzes the attachment of glutamate to tRNA(Glu) in a two-step reaction glutamate is first activated by ATP to form Glu-AMP and then transferred to the acceptor end of tRNA(Glu)	gltX	-	6.1.1.17	ko:K01885	ko00860,ko00970,ko01100,ko01110,ko01120,map00860,map00970,map01100,map01110,map01120	M00121,M00359,M00360	R05578	RC00055,RC00523	ko00000,ko00001,ko00002,ko01000,ko01007,ko02048,ko03016	-	-	-	tRNA-synt_1c
k141_202144_1	638303.Thal_0259	3.17e-75	236.0	COG1104@1|root,COG1104@2|Bacteria,2G4UF@200783|Aquificae	200783|Aquificae	PFAM aminotransferase class V	nifS2	-	2.8.1.7	ko:K04487	ko00730,ko01100,ko04122,map00730,map01100,map04122	-	R07460,R11528,R11529	RC01789,RC02313	ko00000,ko00001,ko01000,ko02048,ko03016,ko03029	-	-	-	Aminotran_5
k141_282998_1	608538.HTH_0648	3.93e-41	139.0	COG0054@1|root,COG0054@2|Bacteria,2G3YV@200783|Aquificae	200783|Aquificae	Catalyzes the formation of 6,7-dimethyl-8- ribityllumazine by condensation of 5-amino-6-(D- ribitylamino)uracil with 3,4-dihydroxy-2-butanone 4-phosphate. This is the penultimate step in the biosynthesis of riboflavin	ribH	GO:0000906,GO:0003674,GO:0003824,GO:0005575,GO:0005622,GO:0005623,GO:0005737,GO:0005829,GO:0006766,GO:0006767,GO:0006771,GO:0006807,GO:0008150,GO:0008152,GO:0009058,GO:0009110,GO:0009231,GO:0009987,GO:0016740,GO:0016765,GO:0017144,GO:0018130,GO:0034641,GO:0042364,GO:0042726,GO:0042727,GO:0044237,GO:0044249,GO:0044271,GO:0044281,GO:0044283,GO:0044424,GO:0044444,GO:0044464,GO:0046483,GO:0071704,GO:…	2.5.1.78	ko:K00794	ko00740,ko01100,ko01110,map00740,map01100,map01110	M00125	R04457	RC00960	ko00000,ko00001,ko00002,ko01000	-	-	-	DMRL_synthase
k141_202145_1	1449357.JQLK01000005_gene2453	2.22e-30	113.0	2A20X@1|root,30QAX@2|Bacteria,1WNC3@1297|Deinococcus-Thermus	1297|Deinococcus-Thermus	-	-	-	-	-	-	-	-	-	-	-	-	-	-
k141_323414_1	1266998.ATUJ01000006_gene140	5.75e-99	295.0	COG1131@1|root,COG1131@2|Bacteria,1MUW7@1224|Proteobacteria,2TR2Q@28211|Alphaproteobacteria,2PU5P@265|Paracoccus	28211|Alphaproteobacteria	ATPases associated with a variety of cellular activities	yadG	-	-	ko:K01990	-	M00254	-	-	ko00000,ko00002,ko02000	3.A.1	-	-	ABC_tran
k141_323414_2	1569209.BBPH01000178_gene3813	1.39e-62	194.0	COG0537@1|root,COG0537@2|Bacteria,1RDCJ@1224|Proteobacteria,2U956@28211|Alphaproteobacteria,2PXC2@265|Paracoccus	28211|Alphaproteobacteria	HIT domain	pkcI	-	-	ko:K02503	-	-	-	-	ko00000,ko04147	-	-	-	HIT
k141_323414_3	1569209.BBPH01000178_gene3814	4.74e-64	212.0	2CEUT@1|root,2Z86D@2|Bacteria,1N5P4@1224|Proteobacteria,2TSAQ@28211|Alphaproteobacteria,2PV0M@265|Paracoccus	28211|Alphaproteobacteria	Core-2/I-Branching enzyme	-	-	-	-	-	-	-	-	-	-	-	-	Branch
k141_181942_1	608538.HTH_0072	4.94e-30	114.0	COG0501@1|root,COG0501@2|Bacteria,2G3RN@200783|Aquificae	200783|Aquificae	Belongs to the peptidase M48B family	htpX	-	-	ko:K03799	-	M00743	-	-	ko00000,ko00002,ko01000,ko01002	-	-	-	Peptidase_M48
k141_242576_1	1266998.ATUJ01000008_gene474	2.46e-87	269.0	COG0055@1|root,COG0055@2|Bacteria,1MUFU@1224|Proteobacteria,2TRGP@28211|Alphaproteobacteria,2PUKH@265|Paracoccus	28211|Alphaproteobacteria	Produces ATP from ADP in the presence of a proton gradient across the membrane. The catalytic sites are hosted primarily by the beta subunits	atpD	-	3.6.3.14	ko:K02112	ko00190,ko00195,ko01100,map00190,map00195,map01100	M00157	-	-	ko00000,ko00001,ko00002,ko00194,ko01000	3.A.2.1	-	-	ATP-synt_ab,ATP-synt_ab_N
k141_242576_2	1266998.ATUJ01000008_gene473	1.48e-49	160.0	COG0355@1|root,COG0355@2|Bacteria,1RHE4@1224|Proteobacteria,2UBXX@28211|Alphaproteobacteria,2PW2W@265|Paracoccus	28211|Alphaproteobacteria	Produces ATP from ADP in the presence of a proton gradient across the membrane	atpC	GO:0005575,GO:0005622,GO:0005623,GO:0006139,GO:0006163,GO:0006164,GO:0006725,GO:0006753,GO:0006754,GO:0006793,GO:0006796,GO:0006807,GO:0006810,GO:0006811,GO:0006812,GO:0008150,GO:0008152,GO:0009058,GO:0009117,GO:0009123,GO:0009124,GO:0009126,GO:0009127,GO:0009141,GO:0009142,GO:0009144,GO:0009145,GO:0009150,GO:0009152,GO:0009156,GO:0009161,GO:0009165,GO:0009167,GO:0009168,GO:0009199,GO:0009201,GO:…	-	ko:K02113,ko:K02114	ko00190,ko00195,ko01100,map00190,map00195,map01100	M00157	-	-	ko00000,ko00001,ko00002,ko00194	3.A.2.1	-	-	ATP-synt_DE_N
k141_20243_1	1313265.JNIE01000002_gene944	1.49e-33	125.0	COG0809@1|root,COG0809@2|Bacteria,2G3KG@200783|Aquificae	200783|Aquificae	Transfers and isomerizes the ribose moiety from AdoMet to the 7-aminomethyl group of 7-deazaguanine (preQ1-tRNA) to give epoxyqueuosine (oQ-tRNA)	queA	GO:0002097,GO:0002099,GO:0003674,GO:0003824,GO:0006139,GO:0006396,GO:0006399,GO:0006400,GO:0006725,GO:0006807,GO:0008033,GO:0008150,GO:0008152,GO:0008616,GO:0009058,GO:0009116,GO:0009119,GO:0009163,GO:0009451,GO:0009987,GO:0010467,GO:0016070,GO:0016740,GO:0016853,GO:0018130,GO:0019438,GO:0034404,GO:0034470,GO:0034641,GO:0034654,GO:0034660,GO:0042455,GO:0043170,GO:0043412,GO:0044237,GO:0044238,GO:…	2.4.99.17	ko:K07568	-	-	-	-	ko00000,ko01000,ko03016	-	-	-	Queuosine_synth
k141_262786_1	1168289.AJKI01000026_gene1376	1.08e-31	126.0	COG3973@1|root,COG3973@2|Bacteria,4NITV@976|Bacteroidetes,2FPMX@200643|Bacteroidia	976|Bacteroidetes	COG COG3973 Superfamily I DNA and RNA helicases	helD	-	3.6.4.12	ko:K03657	ko03420,ko03430,map03420,map03430	-	-	-	ko00000,ko00001,ko01000,ko03400	-	-	-	AAA_19,UvrD-helicase,UvrD_C,UvrD_C_2
k141_262787_1	638303.Thal_1115	8.05e-23	97.1	COG2046@1|root,COG2046@2|Bacteria,2G3PB@200783|Aquificae	200783|Aquificae	Belongs to the sulfate adenylyltransferase family	sat	-	2.7.7.4	ko:K00958	ko00230,ko00261,ko00450,ko00920,ko01100,ko01120,ko01130,map00230,map00261,map00450,map00920,map01100,map01120,map01130	M00176,M00596	R00529,R04929	RC02809,RC02889	ko00000,ko00001,ko00002,ko01000	-	-	-	ATP-sulfurylase,PUA_2
k141_202146_1	1313265.JNIE01000002_gene837	5.41e-45	152.0	COG1622@1|root,COG1622@2|Bacteria	2|Bacteria	oxidoreductase activity, acting on a heme group of donors, oxygen as acceptor	coxB	GO:0005575,GO:0005623,GO:0005886,GO:0005887,GO:0006091,GO:0006119,GO:0006139,GO:0006163,GO:0006725,GO:0006753,GO:0006793,GO:0006796,GO:0006807,GO:0008150,GO:0008152,GO:0009117,GO:0009123,GO:0009126,GO:0009141,GO:0009144,GO:0009150,GO:0009161,GO:0009167,GO:0009199,GO:0009205,GO:0009259,GO:0009319,GO:0009987,GO:0015980,GO:0016020,GO:0016021,GO:0016310,GO:0017144,GO:0019637,GO:0019693,GO:0022900,GO:…	1.9.3.1	ko:K02275	ko00190,ko01100,map00190,map01100	M00155	R00081	RC00016	ko00000,ko00001,ko00002,ko01000	3.D.4.2,3.D.4.4,3.D.4.6	-	-	COX2,COX2_TM,Cytochrom_C,Cytochrome_CBB3
k141_222368_1	608538.HTH_1315	1.43e-33	125.0	COG0385@1|root,COG0385@2|Bacteria,2G4Y6@200783|Aquificae	200783|Aquificae	Sodium Bile acid symporter family	-	-	-	ko:K03453	-	-	-	-	ko00000	2.A.28	-	-	SBF
k141_202147_1	675813.VIB_000851	2.99e-82	258.0	COG0488@1|root,COG0488@2|Bacteria,1MU37@1224|Proteobacteria,1RPN9@1236|Gammaproteobacteria,1XT7E@135623|Vibrionales	135623|Vibrionales	ABC transporter	-	-	-	-	-	-	-	-	-	-	-	-	ABC_tran,ABC_tran_Xtn
k141_323415_1	608506.COB47_1401	1.88e-38	142.0	COG0675@1|root,COG0675@2|Bacteria,1TR3R@1239|Firmicutes,24AFY@186801|Clostridia,42FGM@68295|Thermoanaerobacterales	186801|Clostridia	Transposase, IS605 OrfB family	-	-	-	-	-	-	-	-	-	-	-	-	-
k141_181943_1	608538.HTH_1007	1.11e-19	82.4	COG0375@1|root,COG0375@2|Bacteria,2G4CY@200783|Aquificae	200783|Aquificae	Probably plays a role in a hydrogenase nickel cofactor insertion step	hypA	-	-	ko:K04651	-	-	-	-	ko00000,ko03110	-	-	-	HypA
k141_80876_1	743525.TSC_c20640	2.95e-93	278.0	2DMP7@1|root,32SU7@2|Bacteria,1WJU6@1297|Deinococcus-Thermus	1297|Deinococcus-Thermus	Family of unknown function (DUF5317)	-	-	-	-	-	-	-	-	-	-	-	-	DUF5317
k141_80876_2	498848.TaqDRAFT_5148	6.5e-61	195.0	COG0473@1|root,COG0473@2|Bacteria,1WIIK@1297|Deinococcus-Thermus	1297|Deinococcus-Thermus	Isocitrate isopropylmalate dehydrogenase	hicd	GO:0003674,GO:0003824,GO:0006082,GO:0006520,GO:0006553,GO:0006807,GO:0008150,GO:0008152,GO:0008652,GO:0009058,GO:0009066,GO:0009067,GO:0009085,GO:0009987,GO:0016053,GO:0016491,GO:0016614,GO:0016616,GO:0019752,GO:0019878,GO:0043436,GO:0044237,GO:0044238,GO:0044249,GO:0044281,GO:0044283,GO:0046394,GO:0047046,GO:0055114,GO:0071704,GO:1901564,GO:1901566,GO:1901576,GO:1901605,GO:1901607	1.1.1.87	ko:K05824	ko00300,ko01100,ko01120,ko01130,ko01210,ko01230,map00300,map01100,map01120,map01130,map01210,map01230	M00030,M00433	R01934,R01936,R04862	RC00084,RC00114,RC00626	br01601,ko00000,ko00001,ko00002,ko01000	-	-	-	Iso_dh
k141_161728_1	118166.JH976537_gene3145	5.17e-23	88.2	2EACI@1|root,334GG@2|Bacteria,1G907@1117|Cyanobacteria,1HCSY@1150|Oscillatoriales	1117|Cyanobacteria	PFAM Chlorophyll A-B binding protein	hliC	-	-	-	-	-	-	-	-	-	-	-	Chloroa_b-bind
k141_303213_1	932678.THERU_02470	7.8e-64	213.0	COG1009@1|root,COG1009@2|Bacteria,2G3IY@200783|Aquificae	200783|Aquificae	TIGRFAM proton-translocating NADH-quinone oxidoreductase, chain L	nuoL1	-	1.6.5.3	ko:K00341	ko00190,ko01100,map00190,map01100	M00144	R11945	RC00061	ko00000,ko00001,ko00002,ko01000	3.D.1	-	-	NADH5_C,Proton_antipo_M,Proton_antipo_N
k141_101090_1	608538.HTH_0779	1.68e-33	119.0	COG0780@1|root,COG0780@2|Bacteria,2G4AN@200783|Aquificae	200783|Aquificae	Catalyzes the NADPH-dependent reduction of 7-cyano-7- deazaguanine (preQ0) to 7-aminomethyl-7-deazaguanine (preQ1)	queF	-	1.7.1.13	ko:K09457	ko00790,ko01100,map00790,map01100	-	R07605	RC01875	ko00000,ko00001,ko01000,ko03016	-	-	-	QueF
k141_121301_2	522373.Smlt4112	6.34e-176	492.0	COG0224@1|root,COG0224@2|Bacteria,1MU28@1224|Proteobacteria,1RNWJ@1236|Gammaproteobacteria,1X3U6@135614|Xanthomonadales	135614|Xanthomonadales	Produces ATP from ADP in the presence of a proton gradient across the membrane. The gamma chain is believed to be important in regulating ATPase activity and the flow of protons through the CF(0) complex	atpG	-	-	ko:K02115	ko00190,ko00195,ko01100,map00190,map00195,map01100	M00157	-	-	ko00000,ko00001,ko00002,ko00194	3.A.2.1	-	-	ATP-synt
k141_20244_1	932678.THERU_02095	9.87e-30	112.0	COG1999@1|root,COG1999@2|Bacteria	2|Bacteria	signal sequence binding	-	-	-	ko:K07152	-	-	-	-	ko00000,ko03029	-	-	-	SCO1-SenC
k141_60668_1	1353537.TP2_10415	2.4e-91	281.0	COG4536@1|root,COG4536@2|Bacteria,1NZ99@1224|Proteobacteria,2TVZH@28211|Alphaproteobacteria,2XMGY@285107|Thioclava	28211|Alphaproteobacteria	Domain of unknown function DUF21	corB	GO:0005575,GO:0005623,GO:0005886,GO:0016020,GO:0044464,GO:0071944	-	ko:K03699	-	-	-	-	ko00000,ko02042	-	-	-	CBS,CorC_HlyC,DUF21
k141_60668_2	1266998.ATUJ01000018_gene753	5.75e-159	455.0	COG4974@1|root,COG4974@2|Bacteria,1MVNF@1224|Proteobacteria,2TRAA@28211|Alphaproteobacteria,2PVQP@265|Paracoccus	28211|Alphaproteobacteria	Belongs to the 'phage' integrase family. XerC subfamily	xerD	-	-	ko:K04763	-	-	-	-	ko00000,ko03036	-	-	-	Phage_int_SAM_1,Phage_integrase
k141_60668_3	1266998.ATUJ01000018_gene754	7.83e-75	241.0	28HN0@1|root,2Z7WE@2|Bacteria,1MXRK@1224|Proteobacteria,2TUQS@28211|Alphaproteobacteria,2PVU3@265|Paracoccus	28211|Alphaproteobacteria	-	-	-	-	-	-	-	-	-	-	-	-	-	-
k141_222369_1	314232.SKA53_08126	1.33e-30	117.0	COG1108@1|root,COG1108@2|Bacteria,1MY5X@1224|Proteobacteria,2TQXB@28211|Alphaproteobacteria,2P9EI@245186|Loktanella	28211|Alphaproteobacteria	COG1108 ABC-type Mn2 Zn2 transport systems, permease components	-	-	-	ko:K11708,ko:K11709	ko02010,map02010	M00319	-	-	ko00000,ko00001,ko00002,ko02000	3.A.1.15	-	-	ABC-3
k141_262788_1	62928.azo2167	5.76e-220	635.0	COG0574@1|root,COG1080@1|root,COG0574@2|Bacteria,COG1080@2|Bacteria,1MU0R@1224|Proteobacteria,2VHQ3@28216|Betaproteobacteria,2KU6V@206389|Rhodocyclales	206389|Rhodocyclales	Catalyzes the phosphorylation of pyruvate to phosphoenolpyruvate	pps	-	2.7.9.2	ko:K01007	ko00620,ko00680,ko00720,ko01100,ko01120,ko01200,map00620,map00680,map00720,map01100,map01120,map01200	M00173,M00374	R00199	RC00002,RC00015	ko00000,ko00001,ko00002,ko01000	-	-	-	PEP-utilizers,PEP-utilizers_C,PPDK_N
k141_323416_1	1313265.JNIE01000005_gene337	9.98e-22	94.0	COG0455@1|root,COG0455@2|Bacteria,2G3XX@200783|Aquificae	200783|Aquificae	Belongs to the ParA family	-	-	-	ko:K04562	-	-	-	-	ko00000,ko02035	-	-	-	AAA_31
k141_36_1	326427.Cagg_1631	1.69e-73	221.0	COG0838@1|root,COG0838@2|Bacteria,2G71E@200795|Chloroflexi,375NS@32061|Chloroflexia	32061|Chloroflexia	NDH-1 shuttles electrons from NADH, via FMN and iron- sulfur (Fe-S) centers, to quinones in the respiratory chain. The immediate electron acceptor for the enzyme in this species is believed to be ubiquinone. Couples the redox reaction to proton translocation (for every two electrons transferred, four hydrogen ions are translocated across the cytoplasmic membrane), and thus conserves the redox ene…	-	GO:0003674,GO:0003824,GO:0003954,GO:0005575,GO:0008137,GO:0008150,GO:0008152,GO:0016020,GO:0016491,GO:0016651,GO:0016655,GO:0030964,GO:0032991,GO:0044425,GO:0050136,GO:0055114,GO:0098796,GO:1902494	1.6.5.3	ko:K00330	ko00190,ko01100,map00190,map01100	M00144	R11945	RC00061	ko00000,ko00001,ko00002,ko01000	3.D.1	-	-	Oxidored_q4
k141_36_2	326427.Cagg_1630	3.77e-107	313.0	COG0377@1|root,COG0377@2|Bacteria,2G6BJ@200795|Chloroflexi,374UM@32061|Chloroflexia	32061|Chloroflexia	NDH-1 shuttles electrons from NADH, via FMN and iron- sulfur (Fe-S) centers, to quinones in the respiratory chain. The immediate electron acceptor for the enzyme in this species is believed to be ubiquinone. Couples the redox reaction to proton translocation (for every two electrons transferred, four hydrogen ions are translocated across the cytoplasmic membrane), and thus conserves the redox ene…	nuoB2	-	1.6.5.3	ko:K00331	ko00190,ko01100,map00190,map01100	M00144	R11945	RC00061	ko00000,ko00001,ko00002,ko01000	3.D.1	-	-	Oxidored_q6
k141_181944_1	391008.Smal_3358	2.41e-88	273.0	COG0642@1|root,COG2205@2|Bacteria,1N1Z2@1224|Proteobacteria,1T1KQ@1236|Gammaproteobacteria,1X3RC@135614|Xanthomonadales	135614|Xanthomonadales	Histidine kinase	tctE	-	2.7.13.3	ko:K07649	ko02020,map02020	M00457	-	-	ko00000,ko00001,ko00002,ko01000,ko01001,ko02022	-	-	-	2CSK_N,HATPase_c,HisKA
k141_283001_1	608538.HTH_0853	4.18e-32	124.0	COG0050@1|root,COG0050@2|Bacteria,2G3VR@200783|Aquificae	200783|Aquificae	This protein promotes the GTP-dependent binding of aminoacyl-tRNA to the A-site of ribosomes during protein biosynthesis	tuf	-	-	ko:K02358	-	-	-	-	ko00000,ko03012,ko03029,ko04147	-	-	-	GTP_EFTU,GTP_EFTU_D2,GTP_EFTU_D3
k141_60670_1	224324.aq_aa05	3.05e-50	168.0	COG0675@1|root,COG0675@2|Bacteria	2|Bacteria	Transposase, IS605 OrfB family	-	-	-	ko:K07496	-	-	-	-	ko00000	-	-	-	OrfB_IS605,OrfB_Zn_ribbon
k141_222370_1	861450.HMPREF0080_01040	1.24e-12	64.3	COG0458@1|root,COG0458@2|Bacteria,1TPID@1239|Firmicutes,4H2HF@909932|Negativicutes	909932|Negativicutes	Belongs to the CarB family	carB	-	6.3.5.5	ko:K01955	ko00240,ko00250,ko01100,map00240,map00250,map01100	M00051	R00256,R00575,R01395,R10948,R10949	RC00002,RC00010,RC00043,RC02750,RC02798,RC03314	ko00000,ko00001,ko00002,ko01000	-	-	-	CPSase_L_D2,CPSase_L_D3,MGS
k141_222370_2	608538.HTH_0823	8.24e-85	265.0	COG0458@1|root,COG0458@2|Bacteria,2G4U1@200783|Aquificae	200783|Aquificae	Belongs to the CarB family	carB1	GO:0000050,GO:0003674,GO:0003824,GO:0004087,GO:0004088,GO:0005575,GO:0005622,GO:0005623,GO:0005737,GO:0006082,GO:0006520,GO:0006525,GO:0006526,GO:0006807,GO:0008150,GO:0008152,GO:0008652,GO:0009058,GO:0009064,GO:0009084,GO:0009987,GO:0016053,GO:0016874,GO:0016879,GO:0016884,GO:0019627,GO:0019752,GO:0034641,GO:0043436,GO:0043603,GO:0043604,GO:0044237,GO:0044238,GO:0044249,GO:0044271,GO:0044281,GO:…	6.3.5.5	ko:K01955	ko00240,ko00250,ko01100,map00240,map00250,map01100	M00051	R00256,R00575,R01395,R10948,R10949	RC00002,RC00010,RC00043,RC02750,RC02798,RC03314	ko00000,ko00001,ko00002,ko01000	-	-	-	CPSase_L_D2,MGS
k141_262789_1	243160.BMAA0129	8.31e-24	102.0	COG0711@1|root,COG0712@1|root,COG0711@2|Bacteria,COG0712@2|Bacteria,1R6C0@1224|Proteobacteria,2VNRP@28216|Betaproteobacteria,1K7ZR@119060|Burkholderiaceae	28216|Betaproteobacteria	Component of the F(0) channel, it forms part of the peripheral stalk, linking F(1) to F(0)	-	-	-	ko:K02109	ko00190,ko00195,ko01100,map00190,map00195,map01100	M00157	-	-	ko00000,ko00001,ko00002,ko00194	3.A.2.1	-	-	ATP-synt_B,DUF2934,OSCP
k141_80878_1	1521187.JPIM01000085_gene3423	5.28e-34	135.0	COG4745@1|root,COG4745@2|Bacteria,2G6HI@200795|Chloroflexi,374ZD@32061|Chloroflexia	32061|Chloroflexia	Dolichyl-phosphate-mannose-protein mannosyltransferase	-	-	-	-	-	-	-	-	-	-	-	-	PMT_2
k141_242579_1	608538.HTH_1193	9.74e-49	160.0	COG0357@1|root,COG0357@2|Bacteria,2G449@200783|Aquificae	200783|Aquificae	Specifically methylates the N7 position of a guanine in 16S rRNA	rsmG	GO:0000154,GO:0001510,GO:0003674,GO:0003824,GO:0005575,GO:0005622,GO:0005623,GO:0005737,GO:0005829,GO:0006139,GO:0006364,GO:0006396,GO:0006725,GO:0006807,GO:0008150,GO:0008152,GO:0008168,GO:0008170,GO:0008173,GO:0008649,GO:0008757,GO:0009451,GO:0009987,GO:0010467,GO:0016070,GO:0016072,GO:0016435,GO:0016740,GO:0016741,GO:0022613,GO:0031167,GO:0032259,GO:0034470,GO:0034641,GO:0034660,GO:0036265,GO:…	2.1.1.170	ko:K03501	-	-	-	-	ko00000,ko01000,ko03009,ko03036	-	-	-	GidB
k141_141525_1	608538.HTH_0031	5.97e-44	156.0	COG1538@1|root,COG1538@2|Bacteria,2G4TE@200783|Aquificae	200783|Aquificae	outer membrane efflux protein	-	-	-	-	-	-	-	-	-	-	-	-	OEP
k141_303216_2	1121271.AUCM01000015_gene2466	1.64e-49	165.0	COG5449@1|root,COG5449@2|Bacteria,1MXK2@1224|Proteobacteria,2TTWS@28211|Alphaproteobacteria	28211|Alphaproteobacteria	Conserved protein	-	-	-	-	-	-	-	-	-	-	-	-	DUF2163,Phage_BR0599
k141_40456_1	1449357.JQLK01000002_gene2637	2.34e-50	162.0	2C5U8@1|root,2ZWHB@2|Bacteria,1WKIE@1297|Deinococcus-Thermus	1297|Deinococcus-Thermus	-	-	-	-	-	-	-	-	-	-	-	-	-	-
k141_283002_1	1313265.JNIE01000005_gene361	2.93e-37	134.0	COG2805@1|root,COG2805@2|Bacteria,2G3S2@200783|Aquificae	200783|Aquificae	PFAM Type II secretion system protein E	-	-	-	ko:K02669	-	-	-	-	ko00000,ko02035,ko02044	3.A.15.2	-	-	T2SSE
k141_343627_2	608538.HTH_0810	4.41e-18	80.9	COG1309@1|root,COG1309@2|Bacteria	2|Bacteria	transcriptional regulator	betI2	-	-	ko:K22106	-	-	-	-	ko00000,ko03000	-	-	-	TetR_N
k141_60671_1	4577.GRMZM2G090020_P01	4.46e-23	95.9	COG0653@1|root,2QS62@2759|Eukaryota,37QAA@33090|Viridiplantae,3GHFA@35493|Streptophyta,3KP8N@4447|Liliopsida,3I3H9@38820|Poales	35493|Streptophyta	Protein translocase subunit secA	-	GO:0000166,GO:0003674,GO:0003824,GO:0005215,GO:0005488,GO:0005524,GO:0006810,GO:0006996,GO:0008104,GO:0008144,GO:0008150,GO:0008320,GO:0008565,GO:0009657,GO:0009658,GO:0009987,GO:0010109,GO:0015031,GO:0015399,GO:0015405,GO:0015440,GO:0015450,GO:0015462,GO:0015833,GO:0016043,GO:0016462,GO:0016787,GO:0016817,GO:0016818,GO:0016887,GO:0017076,GO:0017111,GO:0019222,GO:0022804,GO:0022857,GO:0022884,GO:…	-	ko:K03070	ko02024,ko03060,ko03070,map02024,map03060,map03070	M00335	-	-	ko00000,ko00001,ko00002,ko02044	3.A.5.1,3.A.5.10,3.A.5.2,3.A.5.4	-	-	SecA_DEAD,SecA_PP_bind,SecA_SW,WD40,zf-RING_UBOX
k141_222371_1	1123325.JHUV01000009_gene266	6.78e-31	117.0	2F1QF@1|root,33UQN@2|Bacteria,2G4X5@200783|Aquificae	200783|Aquificae	-	-	-	-	-	-	-	-	-	-	-	-	-	-
k141_323418_1	608538.HTH_1157	1.09e-38	139.0	COG1104@1|root,COG1104@2|Bacteria,2G4UF@200783|Aquificae	200783|Aquificae	PFAM aminotransferase class V	nifS2	-	2.8.1.7	ko:K04487	ko00730,ko01100,ko04122,map00730,map01100,map04122	-	R07460,R11528,R11529	RC01789,RC02313	ko00000,ko00001,ko01000,ko02048,ko03016,ko03029	-	-	-	Aminotran_5
k141_60672_2	1313265.JNIE01000003_gene1258	7.3e-47	161.0	COG0247@1|root,COG0247@2|Bacteria,2G3X5@200783|Aquificae	200783|Aquificae	4Fe-4S dicluster domain	-	-	-	ko:K11473	ko00630,ko01100,ko01110,ko01120,ko01130,map00630,map01100,map01110,map01120,map01130	-	R00475	RC00042	ko00000,ko00001	-	-	-	CCG,Fer4_8
k141_20245_2	906888.JCM19314_2521	9.15e-21	84.0	COG0016@1|root,COG0016@2|Bacteria,4NF8I@976|Bacteroidetes,1HWWV@117743|Flavobacteriia,3HJNU@363408|Nonlabens	976|Bacteroidetes	tRNA synthetases class II core domain (F)	pheS	GO:0003674,GO:0003824,GO:0004812,GO:0004826,GO:0005575,GO:0005622,GO:0005623,GO:0005737,GO:0006082,GO:0006139,GO:0006399,GO:0006412,GO:0006418,GO:0006432,GO:0006518,GO:0006520,GO:0006725,GO:0006807,GO:0008150,GO:0008152,GO:0009058,GO:0009059,GO:0009987,GO:0010467,GO:0016070,GO:0016874,GO:0016875,GO:0019538,GO:0019752,GO:0034641,GO:0034645,GO:0034660,GO:0043038,GO:0043039,GO:0043043,GO:0043170,GO:…	6.1.1.20	ko:K01889	ko00970,map00970	M00359,M00360	R03660	RC00055,RC00523	ko00000,ko00001,ko00002,ko01000,ko01007,ko03016	-	-	-	Phe_tRNA-synt_N,tRNA-synt_2d
k141_141526_1	608538.HTH_1814	1.24e-47	162.0	COG0409@1|root,COG0409@2|Bacteria,2G3SK@200783|Aquificae	200783|Aquificae	hydrogenase expression formation protein HypD	hypD	-	-	ko:K04654	-	-	-	-	ko00000	-	-	-	HypD
k141_242581_1	638303.Thal_1526	1.67e-17	79.3	COG1354@1|root,COG1354@2|Bacteria,2G595@200783|Aquificae	200783|Aquificae	Participates in chromosomal partition during cell division. May act via the formation of a condensin-like complex containing Smc and ScpB that pull DNA away from mid-cell into both cell halves	-	-	-	ko:K05896	-	-	-	-	ko00000,ko03036	-	-	-	SMC_ScpA
k141_141527_1	608538.HTH_0908	1.8e-18	84.0	2EDG8@1|root,337CF@2|Bacteria,2G4AK@200783|Aquificae	200783|Aquificae	-	-	-	-	-	-	-	-	-	-	-	-	-	-
k141_40457_1	1423743.JCM14108_284	1.42e-18	84.7	COG1160@1|root,COG1160@2|Bacteria,1TPNM@1239|Firmicutes,4HAJ6@91061|Bacilli,3F4V0@33958|Lactobacillaceae	91061|Bacilli	GTPase that plays an essential role in the late steps of ribosome biogenesis	der	-	-	ko:K03977	-	-	-	-	ko00000,ko03009	-	-	-	KH_dom-like,MMR_HSR1
k141_80879_1	1458427.BAWN01000006_gene365	2.64e-100	300.0	COG2518@1|root,COG2518@2|Bacteria,1MXQC@1224|Proteobacteria,2VQ3B@28216|Betaproteobacteria,4AACE@80864|Comamonadaceae	28216|Betaproteobacteria	protein-L-isoaspartate O-methyltransferase	pcm	-	2.1.1.77	ko:K00573	-	-	-	-	ko00000,ko01000	-	-	-	PCMT
k141_80879_2	1458427.BAWN01000006_gene364	2.75e-134	389.0	COG0496@1|root,COG0496@2|Bacteria,1MVHE@1224|Proteobacteria,2VIND@28216|Betaproteobacteria,4AAN8@80864|Comamonadaceae	28216|Betaproteobacteria	Nucleotidase that shows phosphatase activity on nucleoside 5'-monophosphates	surE	-	3.1.3.5	ko:K03787	ko00230,ko00240,ko00760,ko01100,ko01110,map00230,map00240,map00760,map01100,map01110	-	R00183,R00511,R00963,R01126,R01227,R01569,R01664,R01968,R02088,R02102,R02323,R02719,R03346	RC00017	ko00000,ko00001,ko01000	-	-	-	SurE
k141_80879_3	1100720.ALKN01000045_gene256	1.15e-178	504.0	COG0604@1|root,COG0604@2|Bacteria,1MWRK@1224|Proteobacteria,2VJ1C@28216|Betaproteobacteria,4A9W7@80864|Comamonadaceae	28216|Betaproteobacteria	PFAM Alcohol dehydrogenase zinc-binding domain protein	-	-	1.6.5.5	ko:K00344	-	-	-	-	ko00000,ko01000	-	-	-	ADH_N,ADH_zinc_N
k141_323419_1	1313265.JNIE01000010_gene125	1.25e-14	71.6	COG1009@1|root,COG1009@2|Bacteria,2G3IY@200783|Aquificae	200783|Aquificae	TIGRFAM proton-translocating NADH-quinone oxidoreductase, chain L	nuoL1	-	1.6.5.3	ko:K00341	ko00190,ko01100,map00190,map01100	M00144	R11945	RC00061	ko00000,ko00001,ko00002,ko01000	3.D.1	-	-	NADH5_C,Proton_antipo_M,Proton_antipo_N
k141_323419_2	638303.Thal_1216	6.07e-21	84.7	COG0713@1|root,COG0713@2|Bacteria	2|Bacteria	ATP synthesis coupled electron transport	nuoK	GO:0003674,GO:0003824,GO:0003954,GO:0005575,GO:0005623,GO:0005886,GO:0008137,GO:0008150,GO:0008152,GO:0016020,GO:0016491,GO:0016651,GO:0016655,GO:0030964,GO:0032991,GO:0044425,GO:0044459,GO:0044464,GO:0045271,GO:0045272,GO:0050136,GO:0055114,GO:0070469,GO:0070470,GO:0071944,GO:0098796,GO:0098797,GO:0098803,GO:1902494,GO:1990204	1.6.5.3	ko:K00340	ko00190,ko01100,map00190,map01100	M00144	R11945	RC00061	ko00000,ko00001,ko00002,ko01000	3.D.1	-	-	Oxidored_q2
k141_161731_1	1101189.AQUO01000001_gene2289	1.11e-82	250.0	COG0597@1|root,COG0597@2|Bacteria,1RGV9@1224|Proteobacteria,2UBUC@28211|Alphaproteobacteria,2PVAP@265|Paracoccus	28211|Alphaproteobacteria	This protein specifically catalyzes the removal of signal peptides from prolipoproteins	lspA	-	3.4.23.36	ko:K03101	ko03060,map03060	-	-	-	ko00000,ko00001,ko01000,ko01002	-	-	-	Peptidase_A8
k141_161731_2	935848.JAEN01000003_gene2137	7.35e-73	224.0	2AJ3A@1|root,319MP@2|Bacteria,1RHJE@1224|Proteobacteria,2UABS@28211|Alphaproteobacteria,2PVNF@265|Paracoccus	28211|Alphaproteobacteria	Protein of unknown function (DUF3035)	-	-	-	-	-	-	-	-	-	-	-	-	DUF3035
k141_181947_1	743525.TSC_c10050	3.16e-95	283.0	COG3301@1|root,COG3301@2|Bacteria,1WK1F@1297|Deinococcus-Thermus	1297|Deinococcus-Thermus	Polysulfide reductase	-	-	-	-	-	-	-	-	-	-	-	-	NrfD_2
k141_181947_2	743525.TSC_c10040	8.02e-162	454.0	COG0437@1|root,COG0437@2|Bacteria,1WJQD@1297|Deinococcus-Thermus	1297|Deinococcus-Thermus	4Fe-4S dicluster domain	-	-	-	ko:K00124	ko00630,ko00680,ko01100,ko01120,ko01200,map00630,map00680,map01100,map01120,map01200	-	R00519	RC02796	ko00000,ko00001	-	-	-	Fer4_11,Fer4_4
k141_141528_1	638303.Thal_1564	2.67e-59	189.0	COG0752@1|root,COG0752@2|Bacteria,2G3R5@200783|Aquificae	200783|Aquificae	glycyl-tRNA synthetase alpha subunit	glyQ	-	6.1.1.14	ko:K01878	ko00970,map00970	M00360	R03654	RC00055,RC00523	ko00000,ko00001,ko00002,ko01000,ko01007,ko03016	-	-	-	tRNA-synt_2e
k141_121305_1	1313265.JNIE01000006_gene235	2.08e-31	116.0	COG1009@1|root,COG1009@2|Bacteria,2G3IY@200783|Aquificae	200783|Aquificae	TIGRFAM proton-translocating NADH-quinone oxidoreductase, chain L	nuoL1	-	1.6.5.3	ko:K00341	ko00190,ko01100,map00190,map01100	M00144	R11945	RC00061	ko00000,ko00001,ko00002,ko01000	3.D.1	-	-	NADH5_C,Proton_antipo_M,Proton_antipo_N
k141_242582_1	439375.Oant_1611	7.68e-130	369.0	COG0494@1|root,COG0494@2|Bacteria,1RD2C@1224|Proteobacteria,2TV3Q@28211|Alphaproteobacteria,1J1ME@118882|Brucellaceae	28211|Alphaproteobacteria	NUDIX domain	MA20_44635	-	-	-	-	-	-	-	-	-	-	-	NUDIX
k141_242582_2	439375.Oant_1612	6.31e-219	608.0	COG0617@1|root,COG0617@2|Bacteria,1MVCS@1224|Proteobacteria,2TRPZ@28211|Alphaproteobacteria,1J1S6@118882|Brucellaceae	28211|Alphaproteobacteria	Probable RNA and SrmB- binding site of polymerase A	pcnB	-	2.7.7.19,2.7.7.72	ko:K00970,ko:K00974	ko03013,ko03018,map03013,map03018	-	R09382,R09383,R09384,R09386	RC00078	ko00000,ko00001,ko01000,ko03016,ko03019	-	-	-	PolyA_pol,PolyA_pol_RNAbd
k141_40458_1	608538.HTH_1902	6.56e-64	208.0	COG0065@1|root,COG0065@2|Bacteria,2G3S3@200783|Aquificae	200783|Aquificae	Catalyzes the isomerization between 2-isopropylmalate and 3-isopropylmalate, via the formation of 2-isopropylmaleate	leuC	-	4.2.1.33,4.2.1.35	ko:K01703	ko00290,ko00660,ko00966,ko01100,ko01110,ko01210,ko01230,map00290,map00660,map00966,map01100,map01110,map01210,map01230	M00432,M00535	R03896,R03898,R03968,R04001,R08620,R08624,R08628,R08634,R08641,R08645,R10170	RC00497,RC00976,RC00977,RC01041,RC01046,RC03072	br01601,ko00000,ko00001,ko00002,ko01000	-	-	-	Aconitase
k141_80880_1	436114.SYO3AOP1_0585	2.3e-24	98.6	COG0584@1|root,COG0584@2|Bacteria	2|Bacteria	glycerophosphodiester phosphodiesterase activity	-	-	3.1.4.46	ko:K01126	ko00564,map00564	-	R01030,R01470	RC00017,RC00425	ko00000,ko00001,ko01000	-	-	-	GDPD
k141_202152_1	471881.PROPEN_04572	3.37e-17	79.7	COG1067@1|root,COG1067@2|Bacteria,1MWGB@1224|Proteobacteria,1RMPC@1236|Gammaproteobacteria,3Z29A@583|Proteus	1236|Gammaproteobacteria	protease La homolog, YcbZ of Escherichia coli K04770	ycbZ	-	-	ko:K04770	-	-	-	-	ko00000,ko01000,ko01002	-	-	-	AAA_32,Lon_C
k141_262792_1	608538.HTH_0007	1.99e-36	135.0	COG0591@1|root,COG0591@2|Bacteria,2G4MN@200783|Aquificae	200783|Aquificae	Belongs to the sodium solute symporter (SSF) (TC 2.A.21) family	-	-	-	-	-	-	-	-	-	-	-	-	SSF
k141_323420_1	608538.HTH_0933	1.92e-17	80.1	COG3058@1|root,COG3058@2|Bacteria	2|Bacteria	ferric iron binding	fdhE	GO:0003674,GO:0005488,GO:0005506,GO:0005575,GO:0005622,GO:0005623,GO:0005737,GO:0005829,GO:0006091,GO:0006807,GO:0008150,GO:0008152,GO:0008199,GO:0009061,GO:0009987,GO:0010467,GO:0015980,GO:0019538,GO:0043167,GO:0043169,GO:0043170,GO:0044237,GO:0044238,GO:0044424,GO:0044444,GO:0044464,GO:0045333,GO:0046872,GO:0046914,GO:0051604,GO:0055114,GO:0071704,GO:1901564	-	ko:K02380	-	-	-	-	ko00000	-	-	-	FdhE
k141_20247_1	42565.FP66_11875	4.94e-56	184.0	COG0334@1|root,COG0334@2|Bacteria,1MUXS@1224|Proteobacteria,1RQ0T@1236|Gammaproteobacteria,1XH9Y@135619|Oceanospirillales	135619|Oceanospirillales	Belongs to the Glu Leu Phe Val dehydrogenases family	-	-	1.4.1.9	ko:K00263	ko00280,ko00290,ko01100,ko01110,ko01130,map00280,map00290,map01100,map01110,map01130	-	R01088,R01434,R02196	RC00006,RC00036	ko00000,ko00001,ko01000	-	-	-	ELFV_dehydrog,ELFV_dehydrog_N
k141_101095_1	932678.THERU_04680	6.19e-17	78.2	COG0007@1|root,COG0007@2|Bacteria,2G4UH@200783|Aquificae	200783|Aquificae	Catalyzes 2 sequential methylations, the formation of precorrin-1 and S-adenosyl-L-homocysteine from S-adenosyl-L-methionine and uroporphyrin III, and the formation of precorrin-2 and S-adenosyl-L-homocysteine from S-adenosyl-L-methionine and precorrin-1	-	-	2.1.1.107	ko:K02303	ko00860,ko01100,ko01110,ko01120,map00860,map01100,map01110,map01120	M00121	R03194	RC00003,RC00871	ko00000,ko00001,ko00002,ko01000	-	-	-	TP_methylase
k141_121306_1	3649.evm.model.supercontig_65.143	1.65e-11	63.9	KOG0344@1|root,KOG0344@2759|Eukaryota,37J1W@33090|Viridiplantae,3GAKU@35493|Streptophyta,3HY2R@3699|Brassicales	35493|Streptophyta	helicase superfamily c-terminal domain	-	GO:0000002,GO:0000266,GO:0003674,GO:0003724,GO:0003824,GO:0004004,GO:0004386,GO:0005575,GO:0005622,GO:0005623,GO:0005634,GO:0005730,GO:0005737,GO:0005739,GO:0006139,GO:0006259,GO:0006281,GO:0006725,GO:0006807,GO:0006950,GO:0006974,GO:0006996,GO:0007005,GO:0008026,GO:0008150,GO:0008152,GO:0008186,GO:0009507,GO:0009536,GO:0009987,GO:0010501,GO:0016043,GO:0016070,GO:0016462,GO:0016787,GO:0016817,GO:…	3.6.4.12	ko:K03655	ko03440,map03440	-	-	-	ko00000,ko00001,ko01000,ko03400	-	-	-	DEAD,Helicase_C
k141_242583_1	869213.JCM21142_31158	3.23e-52	166.0	COG1554@1|root,COG1554@2|Bacteria,4NFG1@976|Bacteroidetes,47KMF@768503|Cytophagia	976|Bacteroidetes	PFAM Glycoside hydrolase family 65, central catalytic	-	-	2.4.1.8	ko:K00691	ko00500,ko01100,map00500,map01100	-	R01555	RC00049	ko00000,ko00001,ko01000	-	GH65	-	Glyco_hydro_65C,Glyco_hydro_65N,Glyco_hydro_65m
k141_121307_2	608538.HTH_1264	5.04e-44	152.0	COG1893@1|root,COG1893@2|Bacteria,2G45N@200783|Aquificae	200783|Aquificae	Catalyzes the NADPH-dependent reduction of ketopantoate into pantoic acid	panE	GO:0003674,GO:0003824,GO:0005575,GO:0005622,GO:0005623,GO:0005737,GO:0006082,GO:0006520,GO:0006573,GO:0006575,GO:0006732,GO:0006766,GO:0006767,GO:0006807,GO:0008150,GO:0008152,GO:0008677,GO:0009058,GO:0009081,GO:0009108,GO:0009110,GO:0009987,GO:0015939,GO:0015940,GO:0016053,GO:0016491,GO:0016614,GO:0016616,GO:0019752,GO:0032787,GO:0033317,GO:0034641,GO:0042364,GO:0042398,GO:0043436,GO:0043603,GO:…	1.1.1.169	ko:K00077	ko00770,ko01100,ko01110,map00770,map01100,map01110	M00119	R02472	RC00726	ko00000,ko00001,ko00002,ko01000	-	-	-	ApbA,ApbA_C
k141_121308_1	608538.HTH_1719	8.21e-42	149.0	COG4591@1|root,COG4591@2|Bacteria,2G4G5@200783|Aquificae	200783|Aquificae	MacB-like periplasmic core domain	-	-	-	ko:K09808	ko02010,map02010	M00255	-	-	ko00000,ko00001,ko00002,ko02000	3.A.1.125	-	-	FtsX,MacB_PCD
k141_222374_2	1313265.JNIE01000008_gene81	7.83e-32	117.0	COG0315@1|root,COG0315@2|Bacteria,2G3VZ@200783|Aquificae	200783|Aquificae	Molybdenum cofactor biosynthesis protein	moaC	-	4.6.1.17	ko:K03637	ko00790,ko01100,ko04122,map00790,map01100,map04122	-	R11372	RC03425	ko00000,ko00001,ko01000	-	-	-	MoCF_biosynth,MoaC
k141_262793_1	932678.THERU_05600	6.15e-39	147.0	COG0210@1|root,COG0210@2|Bacteria,2G3U5@200783|Aquificae	200783|Aquificae	PFAM UvrD REP helicase	rep	-	3.6.4.12	ko:K03657	ko03420,ko03430,map03420,map03430	-	-	-	ko00000,ko00001,ko01000,ko03400	-	-	-	UvrD-helicase,UvrD_C
k141_20248_2	1313265.JNIE01000005_gene349	1.01e-18	81.3	COG0461@1|root,COG0461@2|Bacteria,2G4DW@200783|Aquificae	200783|Aquificae	Catalyzes the transfer of a ribosyl phosphate group from 5-phosphoribose 1-diphosphate to orotate, leading to the formation of orotidine monophosphate (OMP)	pyrE	-	2.4.2.10	ko:K00762	ko00240,ko01100,map00240,map01100	M00051	R01870	RC00611	ko00000,ko00001,ko00002,ko01000	-	-	-	Pribosyltran
k141_181949_1	608538.HTH_0665	2.94e-30	117.0	COG0601@1|root,COG0601@2|Bacteria,2G3MF@200783|Aquificae	200783|Aquificae	PFAM binding-protein-dependent transport systems inner membrane component	oppB	-	-	ko:K02033	ko02024,map02024	M00239	-	-	ko00000,ko00001,ko00002,ko02000	3.A.1.5	-	-	BPD_transp_1
k141_202153_1	1123367.C666_04085	4.58e-96	284.0	COG0632@1|root,COG0632@2|Bacteria,1MWJR@1224|Proteobacteria,2VJ98@28216|Betaproteobacteria,2KW2M@206389|Rhodocyclales	206389|Rhodocyclales	The RuvA-RuvB complex in the presence of ATP renatures cruciform structure in supercoiled DNA with palindromic sequence, indicating that it may promote strand exchange reactions in homologous recombination. RuvAB is a helicase that mediates the Holliday junction migration by localized denaturation and reannealing. RuvA stimulates, in the presence of DNA, the weak ATPase activity of RuvB	ruvA	-	3.6.4.12	ko:K03550	ko03440,map03440	-	-	-	ko00000,ko00001,ko01000,ko03400	-	-	-	HHH_5,RuvA_C,RuvA_N
k141_202153_2	497321.C664_19645	1.71e-142	412.0	COG1575@1|root,COG1575@2|Bacteria,1MXQQ@1224|Proteobacteria,2VJX1@28216|Betaproteobacteria,2KVGA@206389|Rhodocyclales	206389|Rhodocyclales	COG1575 1,4-dihydroxy-2-naphthoate octaprenyltransferase	-	-	2.5.1.74	ko:K02548	ko00130,ko01100,ko01110,map00130,map01100,map01110	M00116	R05617,R06858,R10757	RC02935,RC02936,RC03264	ko00000,ko00001,ko00002,ko01000,ko01006	-	-	-	UbiA
k141_202153_3	62928.azo3612	9.64e-122	360.0	COG1530@1|root,COG1530@2|Bacteria,1MV65@1224|Proteobacteria,2VI3N@28216|Betaproteobacteria,2KU6W@206389|Rhodocyclales	206389|Rhodocyclales	ribonuclease, Rne Rng family	cafA	-	-	ko:K08301	-	-	-	-	ko00000,ko01000,ko03009,ko03019	-	-	-	RNase_E_G
k141_41_1	1569209.BBPH01000074_gene698	1.88e-202	566.0	COG1038@1|root,COG1038@2|Bacteria,1NW9R@1224|Proteobacteria,2TQXU@28211|Alphaproteobacteria,2PW64@265|Paracoccus	28211|Alphaproteobacteria	Catalyzes a 2-step reaction, involving the ATP-dependent carboxylation of the covalently attached biotin in the first step and the transfer of the carboxyl group to pyruvate in the second	pyc	-	6.4.1.1	ko:K01958	ko00020,ko00620,ko00720,ko01100,ko01120,ko01200,ko01230,map00020,map00620,map00720,map01100,map01120,map01200,map01230	M00173	R00344	RC00040,RC00367	ko00000,ko00001,ko00002,ko01000	-	-	-	Biotin_carb_C,Biotin_carb_N,Biotin_lipoyl,CPSase_L_D2,HMGL-like,PYC_OADA
k141_161734_1	123214.PERMA_1142	7.16e-44	148.0	2B9ZZ@1|root,323DM@2|Bacteria	2|Bacteria	COG NOG15344 non supervised orthologous group	-	-	-	-	-	-	-	-	-	-	-	-	-
k141_242584_1	1461694.ATO9_22510	1.9e-48	162.0	COG1091@1|root,COG1091@2|Bacteria,1MUXM@1224|Proteobacteria,2TSP6@28211|Alphaproteobacteria,2PE0X@252301|Oceanicola	28211|Alphaproteobacteria	Catalyzes the reduction of dTDP-6-deoxy-L-lyxo-4- hexulose to yield dTDP-L-rhamnose	rfbD	-	1.1.1.133	ko:K00067	ko00521,ko00523,ko01130,map00521,map00523,map01130	M00793	R02777	RC00182	ko00000,ko00001,ko00002,ko01000	-	-	-	RmlD_sub_bind
k141_60673_1	675813.VIB_002422	1.04e-103	304.0	COG1349@1|root,COG1349@2|Bacteria,1MUJG@1224|Proteobacteria,1RPS0@1236|Gammaproteobacteria,1XSYQ@135623|Vibrionales	135623|Vibrionales	COG1349 Transcriptional regulators of sugar metabolism	glpR	-	-	ko:K02444	-	-	-	-	ko00000,ko03000	-	-	-	DeoRC,HTH_DeoR
k141_60673_2	675813.VIB_002421	5.88e-202	560.0	COG0697@1|root,COG0697@2|Bacteria,1MWSU@1224|Proteobacteria,1RSF8@1236|Gammaproteobacteria,1XTMR@135623|Vibrionales	135623|Vibrionales	COG0697 Permeases of the drug metabolite transporter (DMT) superfamily	-	-	-	-	-	-	-	-	-	-	-	-	EamA
k141_60673_3	675813.VIB_002420	6.31e-144	408.0	COG2207@1|root,COG2207@2|Bacteria,1NETZ@1224|Proteobacteria,1RRXN@1236|Gammaproteobacteria,1XSYH@135623|Vibrionales	135623|Vibrionales	Transcriptional regulator	-	-	-	-	-	-	-	-	-	-	-	-	AraC_binding,HTH_18
k141_60673_4	675813.VIB_002419	2.92e-232	638.0	COG3608@1|root,COG3608@2|Bacteria,1QUH0@1224|Proteobacteria,1RNXD@1236|Gammaproteobacteria,1XTMP@135623|Vibrionales	135623|Vibrionales	Succinylglutamate desuccinylase / Aspartoacylase family	-	-	-	-	-	-	-	-	-	-	-	-	AstE_AspA,Peptidase_M14
k141_60673_5	675813.VIB_002418	4.43e-250	686.0	COG0418@1|root,COG0418@2|Bacteria,1MUYP@1224|Proteobacteria,1RNEN@1236|Gammaproteobacteria,1XSNV@135623|Vibrionales	135623|Vibrionales	Catalyzes the reversible cyclization of carbamoyl aspartate to dihydroorotate	pyrC	GO:0003674,GO:0003824,GO:0004151,GO:0005575,GO:0005622,GO:0005623,GO:0005737,GO:0005829,GO:0006139,GO:0006206,GO:0006207,GO:0006220,GO:0006221,GO:0006725,GO:0006753,GO:0006793,GO:0006796,GO:0006807,GO:0008150,GO:0008152,GO:0009058,GO:0009112,GO:0009117,GO:0009165,GO:0009218,GO:0009220,GO:0009259,GO:0009260,GO:0009987,GO:0016787,GO:0016810,GO:0016812,GO:0018130,GO:0019438,GO:0019637,GO:0019693,GO:…	3.5.2.3	ko:K01465	ko00240,ko01100,map00240,map01100	M00051	R01993	RC00632	ko00000,ko00001,ko00002,ko01000	-	-	-	Amidohydro_1
k141_60673_6	675813.VIB_002417	0.0	1206.0	COG1018@1|root,COG3217@1|root,COG1018@2|Bacteria,COG3217@2|Bacteria,1MXN2@1224|Proteobacteria,1RMN7@1236|Gammaproteobacteria,1XSP5@135623|Vibrionales	135623|Vibrionales	Fe-S protein	VVA0408	-	-	ko:K07140	-	-	-	-	ko00000	-	-	-	FAD_binding_6,Fer2,MOSC,MOSC_N,NAD_binding_1
k141_60673_7	675813.VIB_002416	2.87e-267	731.0	COG0204@1|root,COG0204@2|Bacteria,1MUFH@1224|Proteobacteria,1RNJQ@1236|Gammaproteobacteria,1XSQX@135623|Vibrionales	135623|Vibrionales	Phosphate acyltransferases	-	-	-	-	-	-	-	-	-	-	-	-	Acyltransferase
k141_60673_8	675813.VIB_002415	2.08e-144	407.0	28R69@1|root,2ZDKA@2|Bacteria,1P5DZ@1224|Proteobacteria,1SW5A@1236|Gammaproteobacteria,1XWIU@135623|Vibrionales	135623|Vibrionales	COG2207 AraC-type DNA-binding domain-containing proteins	VPA0415	-	-	-	-	-	-	-	-	-	-	-	AraC_binding
k141_60673_9	675813.VIB_002414	8.36e-25	103.0	COG4886@1|root,COG4886@2|Bacteria,1NF8D@1224|Proteobacteria,1SYIT@1236|Gammaproteobacteria,1XT24@135623|Vibrionales	135623|Vibrionales	Leucine-rich repeat (LRR) protein	-	-	-	-	-	-	-	-	-	-	-	-	-
k141_60673_10	675813.VIB_002413	3.45e-64	196.0	COG3691@1|root,COG3691@2|Bacteria,1NNR5@1224|Proteobacteria,1SHHC@1236|Gammaproteobacteria,1XYHA@135623|Vibrionales	135623|Vibrionales	protein conserved in bacteria	VPA0419	-	-	-	-	-	-	-	-	-	-	-	DUF406
k141_60673_11	1219076.N646_3089	4.54e-68	210.0	COG1309@1|root,COG1309@2|Bacteria,1P117@1224|Proteobacteria,1SIAW@1236|Gammaproteobacteria,1XWYZ@135623|Vibrionales	135623|Vibrionales	Transcriptional regulator	luxT	-	-	-	-	-	-	-	-	-	-	-	TetR_N
k141_60673_12	675813.VIB_002411	1.02e-186	518.0	COG4559@1|root,COG4559@2|Bacteria,1RD7N@1224|Proteobacteria,1RPUV@1236|Gammaproteobacteria,1XT9Z@135623|Vibrionales	135623|Vibrionales	Part of the ABC transporter complex HmuTUV involved in hemin import. Responsible for energy coupling to the transport system	hmuV	GO:0000041,GO:0003674,GO:0003824,GO:0005215,GO:0006810,GO:0006811,GO:0006812,GO:0006826,GO:0008150,GO:0015399,GO:0015405,GO:0016462,GO:0016787,GO:0016817,GO:0016818,GO:0016887,GO:0017111,GO:0022804,GO:0022857,GO:0030001,GO:0042623,GO:0042626,GO:0043492,GO:0051179,GO:0051234,GO:0055085	3.6.3.34	ko:K02013	ko02010,map02010	M00240	-	-	ko00000,ko00001,ko00002,ko01000,ko02000	3.A.1.14	-	-	ABC_tran
k141_60673_13	675813.VIB_002410	6.07e-174	490.0	COG0609@1|root,COG0609@2|Bacteria,1MV9W@1224|Proteobacteria,1RMDF@1236|Gammaproteobacteria,1XSCG@135623|Vibrionales	135623|Vibrionales	Belongs to the binding-protein-dependent transport system permease family. FecCD subfamily	hmuU	-	-	ko:K02015	ko02010,map02010	M00240	-	-	ko00000,ko00001,ko00002,ko02000	3.A.1.14	-	-	FecCD
k141_60673_14	675813.VIB_002409	3.08e-171	480.0	COG4558@1|root,COG4558@2|Bacteria,1QTSV@1224|Proteobacteria,1RNCT@1236|Gammaproteobacteria,1XTQ8@135623|Vibrionales	135623|Vibrionales	COG4558 ABC-type hemin transport system, periplasmic component	huvB	-	-	ko:K02016	ko02010,map02010	M00240	-	-	ko00000,ko00001,ko00002,ko02000	3.A.1.14	-	-	Peripla_BP_2
k141_60673_15	675813.VIB_002408	3.75e-114	327.0	COG3721@1|root,COG3721@2|Bacteria,1RK6M@1224|Proteobacteria,1S8K0@1236|Gammaproteobacteria,1XX48@135623|Vibrionales	135623|Vibrionales	heme iron utilization protein	hutX	-	-	ko:K07227	-	-	-	-	ko00000	-	-	-	ChuX_HutX
k141_60673_16	675813.VIB_002407	6.31e-49	159.0	COG0748@1|root,COG0748@2|Bacteria,1N0X1@1224|Proteobacteria,1S9AY@1236|Gammaproteobacteria,1XSSN@135623|Vibrionales	135623|Vibrionales	heme iron utilization protein	hutZ	-	-	ko:K07226	-	-	-	-	ko00000	-	-	-	Putative_PNPOx
k141_121309_1	204536.SULAZ_0655	2.74e-89	272.0	COG0674@1|root,COG0674@2|Bacteria,2G44B@200783|Aquificae	200783|Aquificae	Pyruvate flavodoxin ferredoxin oxidoreductase domain protein	-	-	1.2.7.1	ko:K00169	ko00010,ko00020,ko00620,ko00633,ko00640,ko00650,ko00680,ko00720,ko01100,ko01120,ko01130,ko01200,map00010,map00020,map00620,map00633,map00640,map00650,map00680,map00720,map01100,map01120,map01130,map01200	M00173,M00307,M00374,M00620	R01196,R01199,R08034	RC00004,RC00250,RC02742,RC02833	br01601,ko00000,ko00001,ko00002,ko01000	-	-	-	PFOR_II,POR_N
k141_20250_1	1305735.JAFT01000005_gene2830	1.07e-52	167.0	COG3451@1|root,COG3451@2|Bacteria,1MXH0@1224|Proteobacteria,2TR1U@28211|Alphaproteobacteria,2PD49@252301|Oceanicola	28211|Alphaproteobacteria	Type IV secretion system protein B4	-	-	-	ko:K03199	ko03070,map03070	M00333	-	-	ko00000,ko00001,ko00002,ko02044	3.A.7	-	-	AAA_10,CagE_TrbE_VirB,TrwB_AAD_bind
k141_20250_2	1121479.AUBS01000060_gene1682	5.26e-46	148.0	COG3702@1|root,COG3702@2|Bacteria,1RHWV@1224|Proteobacteria,2U9IY@28211|Alphaproteobacteria	28211|Alphaproteobacteria	Type IV secretion protein VirB3	-	-	-	ko:K03198	ko03070,map03070	M00333	-	-	ko00000,ko00001,ko00002,ko02044	3.A.7	-	-	VirB3
k141_181950_1	1123253.AUBD01000002_gene1323	5.69e-222	617.0	COG0183@1|root,COG0183@2|Bacteria,1MU5G@1224|Proteobacteria,1RNGU@1236|Gammaproteobacteria,1X3P8@135614|Xanthomonadales	135614|Xanthomonadales	Catalyzes the synthesis of acetoacetyl coenzyme A from two molecules of acetyl coenzyme A. It can also act as a thiolase, catalyzing the reverse reaction and generating two-carbon units from the four-carbon product of fatty acid oxidation	yfcY	-	2.3.1.9	ko:K00626	ko00071,ko00072,ko00280,ko00310,ko00362,ko00380,ko00620,ko00630,ko00640,ko00650,ko00720,ko00900,ko01100,ko01110,ko01120,ko01130,ko01200,ko01212,ko02020,map00071,map00072,map00280,map00310,map00362,map00380,map00620,map00630,map00640,map00650,map00720,map00900,map01100,map01110,map01120,map01130,map01200,map01212,map02020	M00088,M00095,M00373,M00374,M00375	R00238,R01177	RC00004,RC00326	ko00000,ko00001,ko00002,ko01000,ko04147	-	-	-	Thiolase_C,Thiolase_N
k141_181950_2	1123253.AUBD01000002_gene1322	1.73e-38	135.0	COG0834@1|root,COG0834@2|Bacteria,1RJRZ@1224|Proteobacteria,1S85C@1236|Gammaproteobacteria	1236|Gammaproteobacteria	ABC-type amino acid transport signal transduction systems periplasmic component domain	-	-	-	-	-	-	-	-	-	-	-	-	SBP_bac_3
k141_202154_2	522373.Smlt1034	1.59e-244	672.0	COG1559@1|root,COG1559@2|Bacteria,1MUQF@1224|Proteobacteria,1RMWD@1236|Gammaproteobacteria,1X31Z@135614|Xanthomonadales	135614|Xanthomonadales	Functions as a peptidoglycan terminase that cleaves nascent peptidoglycan strands endolytically to terminate their elongation	mltG	-	-	ko:K07082	-	-	-	-	ko00000	-	-	-	YceG
k141_161735_1	67356.KL575607_gene9132	2.49e-11	63.9	COG0068@1|root,COG0068@2|Bacteria,2GJYF@201174|Actinobacteria	201174|Actinobacteria	Belongs to the carbamoyltransferase HypF family	hypF	-	-	ko:K04656	-	-	-	-	ko00000	-	-	-	Acylphosphatase,Sua5_yciO_yrdC,zf-HYPF
k141_242585_1	608538.HTH_0415	6.18e-35	128.0	COG1005@1|root,COG1005@2|Bacteria,2G3Y5@200783|Aquificae	200783|Aquificae	NDH-1 shuttles electrons from NADH, via FMN and iron- sulfur (Fe-S) centers, to quinones in the respiratory chain. The immediate electron acceptor for the enzyme in this species is believed to be ubiquinone. Couples the redox reaction to proton translocation (for every two electrons transferred, four hydrogen ions are translocated across the cytoplasmic membrane), and thus conserves the redox ene…	nuoH	-	1.6.5.3	ko:K00337	ko00190,ko01100,map00190,map01100	M00144	R11945	RC00061	ko00000,ko00001,ko00002,ko01000	3.D.1	-	-	NADHdh
k141_343632_1	1510531.JQJJ01000008_gene3326	5.92e-89	268.0	COG2301@1|root,COG2301@2|Bacteria,1MW0A@1224|Proteobacteria,2TTC0@28211|Alphaproteobacteria,3JVWX@41294|Bradyrhizobiaceae	28211|Alphaproteobacteria	Belongs to the HpcH HpaI aldolase family	MA20_00770	-	4.1.3.34	ko:K01644	ko02020,map02020	-	R00362	RC00067,RC01118	ko00000,ko00001,ko01000	-	-	-	HpcH_HpaI
k141_60674_1	1313265.JNIE01000006_gene126	1.19e-14	73.2	COG0050@1|root,COG0050@2|Bacteria,2G3VR@200783|Aquificae	200783|Aquificae	This protein promotes the GTP-dependent binding of aminoacyl-tRNA to the A-site of ribosomes during protein biosynthesis	tuf	-	-	ko:K02358	-	-	-	-	ko00000,ko03012,ko03029,ko04147	-	-	-	GTP_EFTU,GTP_EFTU_D2,GTP_EFTU_D3
k141_121310_1	1131814.JAFO01000001_gene3094	1.43e-13	71.6	COG1024@1|root,COG1024@2|Bacteria,1PECG@1224|Proteobacteria,2V86T@28211|Alphaproteobacteria	28211|Alphaproteobacteria	Enoyl-CoA hydratase/isomerase	-	-	-	-	-	-	-	-	-	-	-	-	ECH_1
k141_80882_1	404589.Anae109_4369	5.45e-13	67.8	COG1193@1|root,COG1193@2|Bacteria,1NCS6@1224|Proteobacteria,42VGJ@68525|delta/epsilon subdivisions,2WRA6@28221|Deltaproteobacteria	28221|Deltaproteobacteria	PFAM Smr protein MutS2	-	-	-	-	-	-	-	-	-	-	-	-	Smr
k141_80882_2	324602.Caur_1390	3.9e-152	432.0	COG0134@1|root,COG0134@2|Bacteria,2G6GG@200795|Chloroflexi,3758K@32061|Chloroflexia	32061|Chloroflexia	Belongs to the TrpC family	trpC	-	4.1.1.48	ko:K01609	ko00400,ko01100,ko01110,ko01130,ko01230,map00400,map01100,map01110,map01130,map01230	M00023	R03508	RC00944	ko00000,ko00001,ko00002,ko01000	-	-	-	IGPS
k141_80882_3	326427.Cagg_2299	7.46e-40	136.0	2EGCD@1|root,33A46@2|Bacteria	2|Bacteria	-	-	-	-	-	-	-	-	-	-	-	-	-	DUF1707,DUF4190
k141_80882_4	1521187.JPIM01000027_gene1231	2.83e-110	320.0	COG1544@1|root,COG1544@2|Bacteria,2G6Z4@200795|Chloroflexi,375KS@32061|Chloroflexia	32061|Chloroflexia	Required for dimerization of active 70S ribosomes into 100S ribosomes in stationary phase	hpf	-	-	-	-	-	-	-	-	-	-	-	Ribosom_S30AE_C,Ribosomal_S30AE
k141_262794_1	629265.PMA4326_29814	1.35e-42	148.0	COG5527@1|root,COG5527@2|Bacteria,1R4VR@1224|Proteobacteria,1S1DV@1236|Gammaproteobacteria	1236|Gammaproteobacteria	Initiator Replication protein	-	-	-	-	-	-	-	-	-	-	-	-	Rep_3
k141_262794_2	629265.PMA4326_29814	2.46e-71	221.0	COG5527@1|root,COG5527@2|Bacteria,1R4VR@1224|Proteobacteria,1S1DV@1236|Gammaproteobacteria	1236|Gammaproteobacteria	Initiator Replication protein	-	-	-	-	-	-	-	-	-	-	-	-	Rep_3
k141_20251_1	608538.HTH_1209	1.94e-53	181.0	COG1249@1|root,COG1249@2|Bacteria,2G4GG@200783|Aquificae	200783|Aquificae	pyridine nucleotide-disulphide oxidoreductase dimerisation region	lpdA	-	1.8.1.4	ko:K00382	ko00010,ko00020,ko00260,ko00280,ko00620,ko00630,ko00640,ko01100,ko01110,ko01120,ko01130,ko01200,map00010,map00020,map00260,map00280,map00620,map00630,map00640,map01100,map01110,map01120,map01130,map01200	M00009,M00011,M00036,M00307,M00532	R00209,R01221,R01698,R03815,R07618,R08549	RC00004,RC00022,RC00583,RC02742,RC02833,RC02834	br01601,ko00000,ko00001,ko00002,ko01000,ko04147	-	-	-	Pyr_redox_2,Pyr_redox_dim
k141_202155_1	1047013.AQSP01000119_gene1298	5.75e-16	79.0	COG1418@1|root,COG1418@2|Bacteria,2NNU5@2323|unclassified Bacteria	2|Bacteria	Endoribonuclease that initiates mRNA decay	rny	-	-	ko:K18682	ko03018,map03018	-	-	-	ko00000,ko00001,ko01000,ko03019	-	-	-	DUF3552,HD,KH_1
k141_161737_1	608538.HTH_0789	8.91e-49	164.0	COG0468@1|root,COG0468@2|Bacteria,2G3UK@200783|Aquificae	200783|Aquificae	Can catalyze the hydrolysis of ATP in the presence of single-stranded DNA, the ATP-dependent uptake of single-stranded DNA by duplex DNA, and the ATP-dependent hybridization of homologous single-stranded DNAs. It interacts with LexA causing its activation and leading to its autocatalytic cleavage	recA	GO:0005575,GO:0005622,GO:0005623,GO:0005737,GO:0005829,GO:0044424,GO:0044444,GO:0044464	-	ko:K03553	ko03440,map03440	M00729	-	-	ko00000,ko00001,ko00002,ko03400	-	-	-	RecA
k141_141533_1	1449080.JQMV01000003_gene1009	3e-83	251.0	COG1540@1|root,COG1540@2|Bacteria,1WIZ6@1297|Deinococcus-Thermus	1297|Deinococcus-Thermus	Belongs to the UPF0271 (lamB) family	lamB	-	-	ko:K07160	-	-	-	-	ko00000	-	-	-	LamB_YcsF
k141_161738_2	1313265.JNIE01000002_gene619	1.62e-47	160.0	COG0050@1|root,COG0050@2|Bacteria,2G3VR@200783|Aquificae	200783|Aquificae	This protein promotes the GTP-dependent binding of aminoacyl-tRNA to the A-site of ribosomes during protein biosynthesis	tuf	-	-	ko:K02358	-	-	-	-	ko00000,ko03012,ko03029,ko04147	-	-	-	GTP_EFTU,GTP_EFTU_D2,GTP_EFTU_D3
k141_60675_1	1429851.X548_08340	3.68e-49	167.0	COG1344@1|root,COG1344@2|Bacteria,1MV1N@1224|Proteobacteria,1RN0Y@1236|Gammaproteobacteria,1X3H3@135614|Xanthomonadales	135614|Xanthomonadales	Flagellin is the subunit protein which polymerizes to form the filaments of bacterial flagella	fliC	-	-	ko:K02406	ko02020,ko02040,ko04621,ko04626,ko05132,ko05134,map02020,map02040,map04621,map04626,map05132,map05134	-	-	-	ko00000,ko00001,ko02035	-	-	-	Flagellin_C,Flagellin_IN,Flagellin_N
k141_60675_2	391008.Smal_1893	1.48e-69	220.0	COG1344@1|root,COG1344@2|Bacteria,1MV1N@1224|Proteobacteria,1RN0Y@1236|Gammaproteobacteria,1X3H3@135614|Xanthomonadales	135614|Xanthomonadales	Flagellin is the subunit protein which polymerizes to form the filaments of bacterial flagella	fliC	-	-	ko:K02406	ko02020,ko02040,ko04621,ko04626,ko05132,ko05134,map02020,map02040,map04621,map04626,map05132,map05134	-	-	-	ko00000,ko00001,ko02035	-	-	-	Flagellin_C,Flagellin_IN,Flagellin_N
k141_60676_1	1313265.JNIE01000003_gene1272	1.47e-40	145.0	COG0621@1|root,COG0621@2|Bacteria,2G3SS@200783|Aquificae	200783|Aquificae	Catalyzes the methylthiolation of N6- (dimethylallyl)adenosine (i(6)A), leading to the formation of 2- methylthio-N6-(dimethylallyl)adenosine (ms(2)i(6)A) at position 37 in tRNAs that read codons beginning with uridine	miaB	-	2.8.4.3	ko:K06168	-	-	R10645,R10646,R10647	RC00003,RC00980,RC03221,RC03222	ko00000,ko01000,ko03016	-	-	-	Radical_SAM,TRAM,UPF0004
k141_181951_1	632335.Calkr_1629	1e-41	149.0	COG0675@1|root,COG0675@2|Bacteria,1TR3R@1239|Firmicutes,24AFY@186801|Clostridia,42FGM@68295|Thermoanaerobacterales	186801|Clostridia	Transposase, IS605 OrfB family	-	-	-	-	-	-	-	-	-	-	-	-	-
k141_202156_1	1313265.JNIE01000002_gene782	2.12e-49	167.0	COG1104@1|root,COG1104@2|Bacteria,2G4UF@200783|Aquificae	200783|Aquificae	PFAM aminotransferase class V	nifS2	-	2.8.1.7	ko:K04487	ko00730,ko01100,ko04122,map00730,map01100,map04122	-	R07460,R11528,R11529	RC01789,RC02313	ko00000,ko00001,ko01000,ko02048,ko03016,ko03029	-	-	-	Aminotran_5
k141_20252_2	305700.B447_10083	6.47e-95	280.0	COG0735@1|root,COG0735@2|Bacteria,1MZIW@1224|Proteobacteria,2VUP1@28216|Betaproteobacteria,2KZ3Y@206389|Rhodocyclales	206389|Rhodocyclales	Ferric uptake regulator family	-	-	-	-	-	-	-	-	-	-	-	-	FUR
k141_303223_1	608538.HTH_0351	9.11e-33	124.0	2DCNX@1|root,2ZESX@2|Bacteria,2G5E5@200783|Aquificae	200783|Aquificae	-	-	-	-	-	-	-	-	-	-	-	-	-	-
k141_141534_1	1458427.BAWN01000024_gene1519	3.64e-61	200.0	COG0477@1|root,COG2814@2|Bacteria,1MW6T@1224|Proteobacteria,2VMDP@28216|Betaproteobacteria,4AAS8@80864|Comamonadaceae	28216|Betaproteobacteria	Uncharacterised MFS-type transporter YbfB	-	-	-	-	-	-	-	-	-	-	-	-	MFS_4
k141_222378_1	2423.NA23_0208835	1.21e-12	66.2	2F1QF@1|root,33UQN@2|Bacteria	2|Bacteria	-	-	-	-	-	-	-	-	-	-	-	-	-	-
k141_141536_1	767817.Desgi_4201	1.95e-25	102.0	COG2452@1|root,COG2452@2|Bacteria	2|Bacteria	recombinase activity	-	-	-	-	-	-	-	-	-	-	-	-	HTH_17,MerR,MerR_1,Resolvase
k141_262795_1	765952.PUV_20370	2.66e-44	151.0	COG3945@1|root,COG3945@2|Bacteria	2|Bacteria	hemerythrin HHE cation binding domain	-	GO:0005575,GO:0005623,GO:0005886,GO:0016020,GO:0044464,GO:0071944	-	-	-	-	-	-	-	-	-	-	Hemerythrin
k141_60677_1	1453500.AT05_04920	8.87e-113	328.0	COG4105@1|root,COG4105@2|Bacteria,4NJ5A@976|Bacteroidetes,1HYEQ@117743|Flavobacteriia	976|Bacteroidetes	Outer membrane assembly lipoprotein YfiO	yfiO	-	-	ko:K05807	-	-	-	-	ko00000,ko02000	1.B.33.1	-	-	YfiO
k141_202157_2	1122128.AUEE01000011_gene223	1.87e-13	67.4	COG1193@1|root,COG1193@2|Bacteria,1TP5W@1239|Firmicutes,4H9NZ@91061|Bacilli,4GXI1@90964|Staphylococcaceae	91061|Bacilli	Endonuclease that is involved in the suppression of homologous recombination and may therefore have a key role in the control of bacterial genetic diversity	mutS2	-	-	-	-	-	-	-	-	-	-	-	MutS_V,Smr
k141_20253_1	351627.Csac_2605	1.54e-14	73.6	COG0675@1|root,COG0675@2|Bacteria,1TR3R@1239|Firmicutes,24AFY@186801|Clostridia	186801|Clostridia	Transposase, IS605 OrfB family	-	-	-	-	-	-	-	-	-	-	-	-	-
k141_44_1	1123253.AUBD01000011_gene2091	1.09e-123	357.0	COG2264@1|root,COG2264@2|Bacteria,1MUPC@1224|Proteobacteria,1RNAR@1236|Gammaproteobacteria,1X3WM@135614|Xanthomonadales	135614|Xanthomonadales	Methylates ribosomal protein L11	prmA	-	-	ko:K02687	-	-	-	-	ko00000,ko01000,ko03009	-	-	-	PrmA
k141_161740_1	204536.SULAZ_0403	3.09e-27	107.0	2F1QF@1|root,33UQN@2|Bacteria,2G4X5@200783|Aquificae	200783|Aquificae	-	-	-	-	-	-	-	-	-	-	-	-	-	-
k141_40464_1	547144.HydHO_1481	4.97e-31	115.0	COG4229@1|root,COG4229@2|Bacteria,2G4SZ@200783|Aquificae	200783|Aquificae	Bifunctional enzyme that catalyzes the enolization of 2,3-diketo-5-methylthiopentyl-1-phosphate (DK-MTP-1-P) into the intermediate 2-hydroxy-3-keto-5-methylthiopentenyl-1-phosphate (HK-MTPenyl-1-P), which is then dephosphorylated to form the acireductone 1,2-dihydroxy-3-keto-5-methylthiopentene (DHK- MTPene)	mtnC	GO:0000096,GO:0000097,GO:0003674,GO:0003824,GO:0006082,GO:0006520,GO:0006555,GO:0006790,GO:0006793,GO:0006796,GO:0006807,GO:0008150,GO:0008152,GO:0008652,GO:0009058,GO:0009066,GO:0009067,GO:0009086,GO:0009987,GO:0016053,GO:0016311,GO:0016787,GO:0016788,GO:0016791,GO:0017144,GO:0019509,GO:0019752,GO:0042578,GO:0043094,GO:0043102,GO:0043436,GO:0043874,GO:0044237,GO:0044238,GO:0044249,GO:0044272,GO:…	3.1.3.77	ko:K09880	ko00270,ko01100,map00270,map01100	M00034	R07395	RC02779	ko00000,ko00001,ko00002,ko01000	-	-	-	HAD_2
k141_121314_1	244582.JQAK01000001_gene2073	1.82e-18	82.4	COG0477@1|root,COG0477@2|Bacteria,1RGPN@1224|Proteobacteria,2TQKW@28211|Alphaproteobacteria,47GSY@766|Rickettsiales	766|Rickettsiales	Major Facilitator Superfamily	-	-	-	ko:K03446	-	M00701	-	-	ko00000,ko00002,ko02000	2.A.1.3	-	-	MFS_1
k141_121314_2	1281779.H009_07921	2.7e-44	154.0	COG1566@1|root,COG1566@2|Bacteria,1MU7I@1224|Proteobacteria,2TS39@28211|Alphaproteobacteria,4B91R@82115|Rhizobiaceae	28211|Alphaproteobacteria	Multidrug resistance efflux pump	vceA	GO:0006950,GO:0006974,GO:0008150,GO:0009987,GO:0033554,GO:0042221,GO:0046677,GO:0050896,GO:0051716	-	ko:K03543	-	M00701	-	-	ko00000,ko00002,ko02000	8.A.1.1	-	-	Biotin_lipoyl_2,HlyD,HlyD_3,HlyD_D23
k141_262796_1	1158292.JPOE01000002_gene2981	8.38e-68	213.0	COG1127@1|root,COG1127@2|Bacteria,1MUSD@1224|Proteobacteria,2VJK6@28216|Betaproteobacteria,1KKGZ@119065|unclassified Burkholderiales	28216|Betaproteobacteria	ATPases associated with a variety of cellular activities	-	-	-	ko:K02065	ko02010,map02010	M00210,M00669,M00670	-	-	ko00000,ko00001,ko00002,ko02000	3.A.1.27	-	-	ABC_tran
k141_262796_2	1123354.AUDR01000012_gene1830	1.3e-63	204.0	COG1463@1|root,COG1463@2|Bacteria,1MU4B@1224|Proteobacteria,2VW39@28216|Betaproteobacteria,1KS2K@119069|Hydrogenophilales	119069|Hydrogenophilales	MlaD protein	-	-	-	ko:K02067	ko02010,map02010	M00210,M00669,M00670	-	-	ko00000,ko00001,ko00002,ko02000	3.A.1.27	-	-	MlaD
k141_283008_2	932678.THERU_03960	9.22e-19	81.6	COG2410@1|root,COG2410@2|Bacteria	2|Bacteria	Protein of unknown function (DUF429)	-	-	-	ko:K09147	-	-	-	-	ko00000	-	-	-	DUF429
k141_141539_1	608538.HTH_1089	2.33e-11	62.0	COG0639@1|root,COG0639@2|Bacteria,2G4ZZ@200783|Aquificae	200783|Aquificae	Domain of unknown function DUF29	-	-	-	-	-	-	-	-	-	-	-	-	DUF29
k141_101102_1	638303.Thal_1382	8.54e-78	249.0	COG0021@1|root,COG0021@2|Bacteria,2G42N@200783|Aquificae	200783|Aquificae	Catalyzes the transfer of a two-carbon ketol group from a ketose donor to an aldose acceptor, via a covalent intermediate with the cofactor thiamine pyrophosphate	tktA	-	2.2.1.1	ko:K00615	ko00030,ko00710,ko01051,ko01100,ko01110,ko01120,ko01130,ko01200,ko01230,map00030,map00710,map01051,map01100,map01110,map01120,map01130,map01200,map01230	M00004,M00007,M00165,M00167	R01067,R01641,R01830,R06590	RC00032,RC00226,RC00571,RC01560	ko00000,ko00001,ko00002,ko01000	-	-	-	Transket_pyr,Transketolase_C,Transketolase_N
k141_141540_1	34007.IT40_11890	5.46e-120	349.0	COG1073@1|root,COG1073@2|Bacteria,1QV2M@1224|Proteobacteria,2TW92@28211|Alphaproteobacteria,2PU7F@265|Paracoccus	28211|Alphaproteobacteria	Alpha/beta hydrolase family	-	-	-	ko:K01175	-	-	-	-	ko00000,ko01000	-	-	-	Abhydrolase_1,Abhydrolase_6
k141_323427_1	65393.PCC7424_0329	6.33e-31	120.0	COG1232@1|root,COG1232@2|Bacteria,1GC8M@1117|Cyanobacteria	1117|Cyanobacteria	Catalyzes the 6-electron oxidation of protoporphyrinogen-IX to form protoporphyrin-IX	-	-	-	-	-	-	-	-	-	-	-	-	-
k141_141541_1	391008.Smal_0226	1.55e-97	296.0	COG0659@1|root,COG0659@2|Bacteria,1MVWV@1224|Proteobacteria,1RMCN@1236|Gammaproteobacteria,1X54I@135614|Xanthomonadales	135614|Xanthomonadales	Sulfate transporter	-	-	-	ko:K03321	-	-	-	-	ko00000,ko02000	2.A.53.3	-	-	STAS,STAS_2,Sulfate_transp
k141_181953_1	743525.TSC_c07180	6.42e-78	244.0	COG0277@1|root,COG0277@2|Bacteria,1WJ4W@1297|Deinococcus-Thermus	1297|Deinococcus-Thermus	Glycolate oxidase subunit GlcD	-	-	1.1.3.15	ko:K00104	ko00630,ko01100,ko01110,ko01120,ko01130,map00630,map01100,map01110,map01120,map01130	-	R00475	RC00042	ko00000,ko00001,ko01000	-	-	-	FAD-oxidase_C,FAD_binding_4
k141_242588_1	638303.Thal_1139	5.92e-23	98.2	COG1413@1|root,COG1413@2|Bacteria,2G4J1@200783|Aquificae	200783|Aquificae	lyase activity	-	-	-	-	-	-	-	-	-	-	-	-	HEAT_2
k141_121316_1	326427.Cagg_0897	5.34e-129	375.0	COG5662@1|root,COG5662@2|Bacteria,2G96Y@200795|Chloroflexi,375VZ@32061|Chloroflexia	32061|Chloroflexia	Anti-sigma-K factor rskA	-	-	-	-	-	-	-	-	-	-	-	-	RskA,zf-HC2
k141_202159_1	204536.SULAZ_1235	8.11e-16	75.9	COG5464@1|root,COG5464@2|Bacteria	2|Bacteria	double-stranded DNA endodeoxyribonuclease activity	-	-	-	-	-	-	-	-	-	-	-	-	-
k141_20255_1	1122221.JHVI01000044_gene1479	2.03e-65	203.0	COG1192@1|root,COG1192@2|Bacteria,1WJCD@1297|Deinococcus-Thermus	1297|Deinococcus-Thermus	CobQ/CobB/MinD/ParA nucleotide binding domain	-	-	-	ko:K03496	-	-	-	-	ko00000,ko03036,ko04812	-	-	-	AAA_31
k141_101103_1	1123392.AQWL01000004_gene2696	8.25e-40	149.0	COG5001@1|root,COG5001@2|Bacteria,1MU2C@1224|Proteobacteria,2VH3V@28216|Betaproteobacteria	28216|Betaproteobacteria	Diguanylate cyclase	-	-	-	-	-	-	-	-	-	-	-	-	EAL,GGDEF,NIT,PAS,PAS_4,PAS_9,Response_reg
k141_46_1	932678.THERU_04555	8.59e-21	90.9	COG3431@1|root,COG3431@2|Bacteria,2G446@200783|Aquificae	200783|Aquificae	Protoglobin	-	-	-	-	-	-	-	-	-	-	-	-	Protoglobin,PsiE
k141_40465_1	608538.HTH_1479	5.6e-72	231.0	COG0843@1|root,COG0843@2|Bacteria	2|Bacteria	heme-copper terminal oxidase activity	ctaD	-	1.9.3.1	ko:K02274	ko00190,ko01100,map00190,map01100	M00155	R00081	RC00016	ko00000,ko00001,ko00002,ko01000	3.D.4.2,3.D.4.3,3.D.4.4,3.D.4.6	-	-	COX1
k141_343636_1	1121861.KB899946_gene3934	5.6e-79	254.0	COG4547@1|root,COG4547@2|Bacteria,1MX11@1224|Proteobacteria,2TS4N@28211|Alphaproteobacteria,2JQPT@204441|Rhodospirillales	204441|Rhodospirillales	COG4547 Cobalamin biosynthesis protein CobT (nicotinate-mononucleotide 5, 6-dimethylbenzimidazole phosphoribosyltransferase)	cobT	-	6.6.1.2	ko:K09883	ko00860,ko01100,map00860,map01100	-	R05227	RC02000	ko00000,ko00001,ko01000	-	-	-	CobT,CobT_C
k141_323428_1	608538.HTH_0171	3.28e-22	93.6	COG0324@1|root,COG0324@2|Bacteria,2G3QA@200783|Aquificae	200783|Aquificae	Catalyzes the transfer of a dimethylallyl group onto the adenine at position 37 in tRNAs that read codons beginning with uridine, leading to the formation of N6-(dimethylallyl)adenosine (i(6)A)	miaA	GO:0003674,GO:0003824,GO:0006139,GO:0006396,GO:0006399,GO:0006400,GO:0006725,GO:0006807,GO:0008033,GO:0008150,GO:0008152,GO:0009451,GO:0009987,GO:0010467,GO:0016070,GO:0016740,GO:0016765,GO:0034470,GO:0034641,GO:0034660,GO:0043170,GO:0043412,GO:0044237,GO:0044238,GO:0046483,GO:0052381,GO:0071704,GO:0090304,GO:0140098,GO:0140101,GO:1901360	2.5.1.75	ko:K00791	ko00908,ko01100,ko01110,map00908,map01100,map01110	-	R01122	RC02820	ko00000,ko00001,ko01000,ko01006,ko03016	-	-	-	IPPT
k141_181954_1	997346.HMPREF9374_0721	2.86e-10	60.5	COG1206@1|root,COG1206@2|Bacteria,1TP67@1239|Firmicutes,4HB27@91061|Bacilli,27BG8@186824|Thermoactinomycetaceae	91061|Bacilli	Catalyzes the folate-dependent formation of 5-methyl- uridine at position 54 (M-5-U54) in all tRNAs	trmFO	GO:0000166,GO:0001510,GO:0002097,GO:0002098,GO:0003674,GO:0005488,GO:0005575,GO:0005622,GO:0005623,GO:0005737,GO:0005829,GO:0006139,GO:0006396,GO:0006399,GO:0006400,GO:0006725,GO:0006807,GO:0008033,GO:0008150,GO:0008152,GO:0009451,GO:0009987,GO:0010467,GO:0016070,GO:0030488,GO:0032259,GO:0034470,GO:0034641,GO:0034660,GO:0036094,GO:0043167,GO:0043168,GO:0043170,GO:0043412,GO:0043414,GO:0044237,GO:…	2.1.1.74	ko:K04094	-	-	-	-	ko00000,ko01000,ko03016,ko03036	-	-	-	GIDA
k141_242589_1	1423734.JCM14202_3422	8.13e-16	72.0	COG0480@1|root,COG0480@2|Bacteria,1TPF9@1239|Firmicutes,4HAB8@91061|Bacilli,3F3JR@33958|Lactobacillaceae	91061|Bacilli	Catalyzes the GTP-dependent ribosomal translocation step during translation elongation. During this step, the ribosome changes from the pre-translocational (PRE) to the post- translocational (POST) state as the newly formed A-site-bound peptidyl-tRNA and P-site-bound deacylated tRNA move to the P and E sites, respectively. Catalyzes the coordinated movement of the two tRNA molecules, the mRNA and…	fusA	-	-	ko:K02355	-	-	-	-	ko00000,ko03012,ko03029	-	-	-	EFG_C,EFG_II,EFG_IV,GTP_EFTU,GTP_EFTU_D2
k141_242589_2	1463885.KL578352_gene7543	8.25e-25	97.8	COG0480@1|root,COG0480@2|Bacteria,2GKB3@201174|Actinobacteria	201174|Actinobacteria	Catalyzes the GTP-dependent ribosomal translocation step during translation elongation. During this step, the ribosome changes from the pre-translocational (PRE) to the post- translocational (POST) state as the newly formed A-site-bound peptidyl-tRNA and P-site-bound deacylated tRNA move to the P and E sites, respectively. Catalyzes the coordinated movement of the two tRNA molecules, the mRNA and…	fusA	-	-	ko:K02355	-	-	-	-	ko00000,ko03012,ko03029	-	-	-	EFG_C,EFG_II,EFG_IV,GTP_EFTU,GTP_EFTU_D2
k141_80887_1	198214.SF0032	6.5e-62	193.0	COG0663@1|root,COG0663@2|Bacteria,1MVUI@1224|Proteobacteria,1RYPQ@1236|Gammaproteobacteria	1236|Gammaproteobacteria	Phenylacetic acid degradation protein PaaY	caiE	GO:0003674,GO:0003824,GO:0006575,GO:0006577,GO:0006807,GO:0008150,GO:0008152,GO:0008735,GO:0009437,GO:0009987,GO:0016829,GO:0016835,GO:0016836,GO:0034641,GO:0044237,GO:0071704,GO:0097164,GO:1901564	-	ko:K02617,ko:K08279	-	-	-	-	ko00000	-	-	-	Hexapep
k141_80887_2	198214.SF0033	4.97e-51	168.0	COG1024@1|root,COG1024@2|Bacteria,1MWZC@1224|Proteobacteria,1RR3Z@1236|Gammaproteobacteria	1236|Gammaproteobacteria	Belongs to the enoyl-CoA hydratase isomerase family	caiD	GO:0003674,GO:0003824,GO:0004300,GO:0006082,GO:0006575,GO:0006577,GO:0006579,GO:0006629,GO:0006631,GO:0006635,GO:0006807,GO:0008150,GO:0008152,GO:0008809,GO:0009056,GO:0009062,GO:0009437,GO:0009987,GO:0016042,GO:0016054,GO:0016829,GO:0016835,GO:0016836,GO:0016853,GO:0016854,GO:0016856,GO:0019395,GO:0019752,GO:0030258,GO:0032787,GO:0034440,GO:0034641,GO:0042219,GO:0042413,GO:0043436,GO:0044237,GO:…	4.2.1.149	ko:K08299	-	-	R10675	RC01095	ko00000,ko01000	-	-	iAPECO1_1312.APECO1_1945,iEC042_1314.EC042_0038,iECABU_c1320.ECABU_c00410,iECB_1328.ECB_00040,iECD_1391.ECD_00040,iECO103_1326.ECO103_0038,iECP_1309.ECP_0036,iETEC_1333.ETEC_0036,iNRG857_1313.NRG857_00190,iUMN146_1321.UM146_22960,ic_1306.c0045	ECH_1
k141_283010_1	935565.JAEM01000018_gene1109	1.55e-42	148.0	COG3508@1|root,COG3508@2|Bacteria,1MV9G@1224|Proteobacteria,2TRFI@28211|Alphaproteobacteria,2PVRG@265|Paracoccus	28211|Alphaproteobacteria	An oxygenase that acts to open the ring of homogentisate formingmaleylacetoacetate as part of the catabolism of L-tyrosine and L-phenylalanine	hmgA	-	1.13.11.5	ko:K00451	ko00350,ko00643,ko01100,ko01120,map00350,map00643,map01100,map01120	M00044	R02519	RC00737	ko00000,ko00001,ko00002,ko01000	-	-	-	HgmA
k141_20256_1	1236959.BAMT01000004_gene952	7.19e-21	92.8	COG2274@1|root,COG2274@2|Bacteria,1R2T0@1224|Proteobacteria,2VP2B@28216|Betaproteobacteria,2KMDW@206350|Nitrosomonadales	206350|Nitrosomonadales	TIGRFAM type I secretion system ATPase	-	-	-	ko:K12541	ko02010,map02010	M00330	-	-	ko00000,ko00001,ko00002,ko02000,ko02044	3.A.1.109.3,3.A.1.109.4	-	-	ABC_membrane,ABC_tran,Peptidase_C39
k141_283011_1	638303.Thal_0877	5.29e-43	147.0	COG0811@1|root,COG0811@2|Bacteria,2G47Z@200783|Aquificae	200783|Aquificae	MotA TolQ ExbB proton channel	-	-	-	ko:K03561	-	-	-	-	ko00000,ko02000	1.A.30.2.1	-	-	MotA_ExbB
k141_161744_1	123214.PERMA_1142	1.7e-54	175.0	2B9ZZ@1|root,323DM@2|Bacteria	2|Bacteria	COG NOG15344 non supervised orthologous group	-	-	-	-	-	-	-	-	-	-	-	-	-
k141_121318_1	450851.PHZ_c0920	1.55e-24	102.0	COG3334@1|root,COG3334@2|Bacteria,1RKF6@1224|Proteobacteria,2TRR1@28211|Alphaproteobacteria,2KGJB@204458|Caulobacterales	204458|Caulobacterales	PFAM MgtE intracellular	-	-	-	-	-	-	-	-	-	-	-	-	MgtE_N
k141_121319_1	1082932.ATCR1_13683	4.02e-90	269.0	COG2220@1|root,COG2220@2|Bacteria,1NVME@1224|Proteobacteria,2U180@28211|Alphaproteobacteria,4B90M@82115|Rhizobiaceae	28211|Alphaproteobacteria	Zn-dependent hydrolases of the beta-lactamase fold	-	-	-	-	-	-	-	-	-	-	-	-	Lactamase_B_3
k141_121319_2	1281779.H009_18573	2.92e-32	115.0	COG3871@1|root,COG3871@2|Bacteria,1RJZK@1224|Proteobacteria,2U9BJ@28211|Alphaproteobacteria,4BD4M@82115|Rhizobiaceae	28211|Alphaproteobacteria	stress protein (general stress protein 26)	-	-	-	-	-	-	-	-	-	-	-	-	Pyrid_ox_like
k141_222381_1	1001585.MDS_3899	1.59e-61	197.0	COG4977@1|root,COG4977@2|Bacteria,1MUDK@1224|Proteobacteria,1S32F@1236|Gammaproteobacteria,1YDHN@136841|Pseudomonas aeruginosa group	1236|Gammaproteobacteria	DJ-1/PfpI family	-	-	-	-	-	-	-	-	-	-	-	-	DJ-1_PfpI,HTH_18
k141_343638_1	1123325.JHUV01000008_gene812	1.02e-14	70.9	COG3271@1|root,COG3271@2|Bacteria,2G4YK@200783|Aquificae	200783|Aquificae	Papain-like cysteine protease AvrRpt2	-	-	-	-	-	-	-	-	-	-	-	-	Peptidase_C39,Peptidase_C39_2
k141_48_1	1121861.KB899938_gene3993	7.2e-181	530.0	COG1048@1|root,COG1048@2|Bacteria,1MU9T@1224|Proteobacteria,2TT3T@28211|Alphaproteobacteria,2JQQN@204441|Rhodospirillales	204441|Rhodospirillales	Catalyzes the isomerization of citrate to isocitrate via cis-aconitate	acnA	-	4.2.1.3	ko:K01681	ko00020,ko00630,ko00720,ko01100,ko01110,ko01120,ko01130,ko01200,ko01210,ko01230,map00020,map00630,map00720,map01100,map01110,map01120,map01130,map01200,map01210,map01230	M00009,M00010,M00012,M00173,M00740	R01324,R01325,R01900	RC00497,RC00498,RC00618	br01601,ko00000,ko00001,ko00002,ko01000	-	-	-	Aconitase,Aconitase_C
k141_323430_1	28258.KP05_04275	8.31e-21	93.6	COG0768@1|root,COG0768@2|Bacteria,1MUNY@1224|Proteobacteria,1RNGW@1236|Gammaproteobacteria,1XHBX@135619|Oceanospirillales	135619|Oceanospirillales	Catalyzes cross-linking of the peptidoglycan cell wall at the division septum	ftsI	-	3.4.16.4	ko:K03587	ko00550,ko01501,map00550,map01501	-	-	-	ko00000,ko00001,ko01000,ko01011,ko03036	-	-	-	PBP_dimer,Transpeptidase
k141_181956_2	608538.HTH_0641	4.39e-17	76.3	COG0639@1|root,COG0639@2|Bacteria,2G4ZZ@200783|Aquificae	200783|Aquificae	Domain of unknown function DUF29	-	-	-	-	-	-	-	-	-	-	-	-	DUF29
k141_262799_1	1380408.AVGH01000067_gene1304	2.51e-25	96.3	COG0675@1|root,COG0675@2|Bacteria	2|Bacteria	Transposase, IS605 OrfB family	-	-	-	ko:K07496	-	-	-	-	ko00000	-	-	-	OrfB_IS605,OrfB_Zn_ribbon
k141_20257_1	1136417.AZWE01000014_gene1706	2.37e-13	70.1	COG0610@1|root,COG0610@2|Bacteria,2HI69@201174|Actinobacteria	201174|Actinobacteria	Subunit R is required for both nuclease and ATPase activities, but not for modification	hsdR	-	3.1.21.3	ko:K01153	-	-	-	-	ko00000,ko01000,ko02048	-	-	-	DUF3387,HSDR_N,ResIII
k141_202162_1	765420.OSCT_0748	2.83e-45	168.0	COG1404@1|root,COG3210@1|root,COG1404@2|Bacteria,COG3210@2|Bacteria,2G88G@200795|Chloroflexi,37686@32061|Chloroflexia	32061|Chloroflexia	PFAM peptidase S8 and S53, subtilisin, kexin, sedolisin	-	-	-	-	-	-	-	-	-	-	-	-	PA,Peptidase_S8
k141_303230_1	59538.XP_005979951.1	2.19e-76	239.0	COG1506@1|root,KOG2100@2759|Eukaryota,39WK6@33154|Opisthokonta	33154|Opisthokonta	Dienelactone hydrolase family	-	-	-	-	-	-	-	-	-	-	-	-	Peptidase_S9
k141_283013_2	589865.DaAHT2_0138	5.61e-22	94.0	COG1858@1|root,COG1858@2|Bacteria,1MV70@1224|Proteobacteria,42N1I@68525|delta/epsilon subdivisions,2WMZF@28221|Deltaproteobacteria,2MNA6@213118|Desulfobacterales	28221|Deltaproteobacteria	Di-haem cytochrome c peroxidase	macA	-	1.11.1.5	ko:K00428	-	-	-	-	ko00000,ko01000	-	-	-	CCP_MauG,Cytochrom_C
k141_222382_1	608538.HTH_1078	8.6e-16	72.4	COG0355@1|root,COG0355@2|Bacteria,2G58D@200783|Aquificae	200783|Aquificae	Produces ATP from ADP in the presence of a proton gradient across the membrane	atpC	GO:0005575,GO:0005622,GO:0005623,GO:0006139,GO:0006163,GO:0006164,GO:0006725,GO:0006753,GO:0006754,GO:0006793,GO:0006796,GO:0006807,GO:0006810,GO:0006811,GO:0006812,GO:0008150,GO:0008152,GO:0009058,GO:0009117,GO:0009123,GO:0009124,GO:0009126,GO:0009127,GO:0009141,GO:0009142,GO:0009144,GO:0009145,GO:0009150,GO:0009152,GO:0009156,GO:0009161,GO:0009165,GO:0009167,GO:0009168,GO:0009199,GO:0009201,GO:…	-	ko:K02114	ko00190,ko00195,ko01100,map00190,map00195,map01100	M00157	-	-	ko00000,ko00001,ko00002,ko00194	3.A.2.1	-	-	ATP-synt_DE_N
k141_222382_2	638303.Thal_1163	3.88e-12	65.5	COG4123@1|root,COG4123@2|Bacteria,2G424@200783|Aquificae	200783|Aquificae	methyltransferase small	-	-	-	-	-	-	-	-	-	-	-	-	MTS
k141_303231_1	1123261.AXDW01000008_gene898	1.41e-92	283.0	COG0004@1|root,COG0004@2|Bacteria,1NR9F@1224|Proteobacteria,1RNKF@1236|Gammaproteobacteria,1X39P@135614|Xanthomonadales	135614|Xanthomonadales	Ammonium transporter	amtB	-	-	ko:K03320	-	-	-	-	ko00000,ko02000	1.A.11	-	-	Ammonium_transp
k141_161746_2	109871.XP_006683528.1	1.15e-41	148.0	COG0021@1|root,KOG0523@2759|Eukaryota,38B8B@33154|Opisthokonta,3NZ8A@4751|Fungi	4751|Fungi	Catalyzes the transfer of a two-carbon ketol group from a ketose donor to an aldose acceptor, via a covalent intermediate with the cofactor thiamine pyrophosphate	-	-	2.2.1.3	ko:K17100	ko00680,ko01120,ko01200,map00680,map01120,map01200	M00344	R01440	RC00032,RC00130	ko00000,ko00001,ko00002,ko01000	-	-	-	Transket_pyr,Transketolase_C,Transketolase_N
k141_141545_1	1525715.IX54_03725	1.17e-64	209.0	COG2081@1|root,COG2081@2|Bacteria,1MUGC@1224|Proteobacteria,2TR1K@28211|Alphaproteobacteria,2PUK7@265|Paracoccus	28211|Alphaproteobacteria	HI0933-like protein	-	-	-	ko:K07007	-	-	-	-	ko00000	-	-	-	HI0933_like
k141_323431_1	795359.TOPB45_1577	7.6e-48	163.0	COG4974@1|root,COG4974@2|Bacteria,2GHNW@200940|Thermodesulfobacteria	200940|Thermodesulfobacteria	Belongs to the 'phage' integrase family. XerC subfamily	xerC	-	-	ko:K03733	-	-	-	-	ko00000,ko03036	-	-	-	Phage_int_SAM_1,Phage_integrase
k141_262800_1	1121091.AUMP01000015_gene686	6.55e-18	80.9	COG1966@1|root,COG1966@2|Bacteria,1TQN8@1239|Firmicutes,4H9SU@91061|Bacilli	91061|Bacilli	Carbon starvation protein	cstA	-	-	ko:K06200	-	-	-	-	ko00000	-	-	-	CstA,CstA_5TM
k141_202163_1	1266998.ATUJ01000007_gene348	6.85e-111	326.0	COG1957@1|root,COG1957@2|Bacteria,1MUIW@1224|Proteobacteria,2TSXQ@28211|Alphaproteobacteria,2PUQV@265|Paracoccus	28211|Alphaproteobacteria	Inosine-uridine preferring nucleoside hydrolase	rihA	-	3.2.2.1	ko:K01239	ko00230,ko00760,ko01100,map00230,map00760,map01100	-	R01245,R01273,R01677,R01770,R02143	RC00033,RC00063,RC00122,RC00318,RC00485	ko00000,ko00001,ko01000	-	-	-	IU_nuc_hydro
k141_343640_1	1313265.JNIE01000003_gene1146	8.65e-17	80.5	COG4786@1|root,COG4786@2|Bacteria,2G42G@200783|Aquificae	200783|Aquificae	PFAM flagellar basal body rod protein	-	-	-	ko:K02392	ko02040,map02040	-	-	-	ko00000,ko00001,ko02035	-	-	-	Flg_bb_rod,Flg_bbr_C
k141_50_1	1123325.JHUV01000009_gene266	3.63e-22	94.4	2F1QF@1|root,33UQN@2|Bacteria,2G4X5@200783|Aquificae	200783|Aquificae	-	-	-	-	-	-	-	-	-	-	-	-	-	-
k141_323432_1	638303.Thal_0944	2.06e-27	109.0	COG2199@1|root,COG2199@2|Bacteria,2G5HM@200783|Aquificae	200783|Aquificae	diguanylate cyclase	-	-	2.7.7.65	ko:K13590	ko04112,map04112	-	-	-	ko00000,ko00001,ko01000	-	-	-	GGDEF
k141_141546_1	204536.SULAZ_0700	1.3e-18	84.0	COG0167@1|root,COG0167@2|Bacteria,2G3JU@200783|Aquificae	200783|Aquificae	Belongs to the dihydroorotate dehydrogenase family. Type 1 subfamily	pyrD	GO:0003674,GO:0003824,GO:0004152,GO:0005575,GO:0005622,GO:0005623,GO:0005737,GO:0006139,GO:0006206,GO:0006207,GO:0006725,GO:0006807,GO:0008150,GO:0008152,GO:0009058,GO:0009112,GO:0009987,GO:0016491,GO:0016627,GO:0016635,GO:0018130,GO:0019856,GO:0034641,GO:0044237,GO:0044238,GO:0044249,GO:0044271,GO:0044281,GO:0044424,GO:0044464,GO:0046112,GO:0046483,GO:0055086,GO:0055114,GO:0071704,GO:0072527,GO:…	1.3.1.14	ko:K17828	ko00240,ko01100,map00240,map01100	M00051	R01869	RC00051	ko00000,ko00001,ko00002,ko01000	-	-	-	DHO_dh
k141_51_1	867845.KI911784_gene642	1.44e-84	256.0	COG5653@1|root,COG5653@2|Bacteria	2|Bacteria	Protein involved in cellulose biosynthesis	-	-	-	-	-	-	-	-	-	-	-	-	Acetyltransf_6
k141_60678_1	1458427.BAWN01000044_gene2082	3.31e-187	541.0	COG0741@1|root,COG1388@1|root,COG0741@2|Bacteria,COG1388@2|Bacteria,1MWKE@1224|Proteobacteria,2VIR7@28216|Betaproteobacteria,4AB86@80864|Comamonadaceae	28216|Betaproteobacteria	Lytic transglycosylase catalytic	mltD	-	-	ko:K08307	-	-	-	-	ko00000,ko01000,ko01011	-	-	-	LysM,SLT
k141_60678_3	365046.Rta_15800	0.0	1285.0	COG0466@1|root,COG0466@2|Bacteria,1MUV2@1224|Proteobacteria,2VIAU@28216|Betaproteobacteria,4AARJ@80864|Comamonadaceae	28216|Betaproteobacteria	ATP-dependent serine protease that mediates the selective degradation of mutant and abnormal proteins as well as certain short-lived regulatory proteins. Required for cellular homeostasis and for survival from DNA damage and developmental changes induced by stress. Degrades polypeptides processively to yield small peptide fragments that are 5 to 10 amino acids long. Binds to DNA in a double-stran…	lon	-	3.4.21.53	ko:K01338	ko04112,map04112	-	-	-	ko00000,ko00001,ko01000,ko01002	-	-	-	AAA,LON_substr_bdg,Lon_C
k141_60678_4	232721.Ajs_1210	6.98e-248	687.0	COG1219@1|root,COG1219@2|Bacteria,1MVQK@1224|Proteobacteria,2VIEU@28216|Betaproteobacteria,4A9Q7@80864|Comamonadaceae	28216|Betaproteobacteria	ATP-dependent specificity component of the Clp protease. It directs the protease to specific substrates. Can perform chaperone functions in the absence of ClpP	clpX	-	-	ko:K03544	ko04112,map04112	-	-	-	ko00000,ko00001,ko03110	-	-	-	AAA_2,ClpB_D2-small,zf-C4_ClpX
k141_60678_5	1458427.BAWN01000044_gene2079	5.19e-127	363.0	COG0740@1|root,COG0740@2|Bacteria,1MV46@1224|Proteobacteria,2VHAZ@28216|Betaproteobacteria,4AA4U@80864|Comamonadaceae	28216|Betaproteobacteria	Cleaves peptides in various proteins in a process that requires ATP hydrolysis. Has a chymotrypsin-like activity. Plays a major role in the degradation of misfolded proteins	clpP	-	3.4.21.92	ko:K01358	ko04112,ko04212,map04112,map04212	-	-	-	ko00000,ko00001,ko01000,ko01002	-	-	-	CLP_protease
k141_60678_7	596153.Alide_2989	1.55e-221	624.0	COG0544@1|root,COG0544@2|Bacteria,1MUJP@1224|Proteobacteria,2VING@28216|Betaproteobacteria,4AAXB@80864|Comamonadaceae	28216|Betaproteobacteria	Involved in protein export. Acts as a chaperone by maintaining the newly synthesized protein in an open conformation. Functions as a peptidyl-prolyl cis-trans isomerase	tig	GO:0005575,GO:0005622,GO:0005623,GO:0005737,GO:0044424,GO:0044464	-	ko:K03545	-	-	-	-	ko00000	-	-	-	FKBP_C,Trigger_C,Trigger_N
k141_60678_8	338969.Rfer_0377	4.89e-170	489.0	COG1055@1|root,COG1055@2|Bacteria,1NEVR@1224|Proteobacteria,2VM0X@28216|Betaproteobacteria	28216|Betaproteobacteria	Citrate transporter	-	-	-	-	-	-	-	-	-	-	-	-	CitMHS
k141_60678_9	365046.Rta_15740	9.78e-81	266.0	COG1562@1|root,COG1562@2|Bacteria,1N6J2@1224|Proteobacteria,2VIZC@28216|Betaproteobacteria,4AA62@80864|Comamonadaceae	28216|Betaproteobacteria	PFAM Squalene phytoene synthase	hpnC	-	2.5.1.32,2.5.1.99	ko:K02291	ko00906,ko01062,ko01100,ko01110,map00906,map01062,map01100,map01110	M00097	R02065,R04218,R07270,R10177	RC00362,RC01101,RC02869	ko00000,ko00001,ko00002,ko01000,ko01006	-	-	-	SQS_PSY
k141_60678_10	1454004.AW11_00370	1.1e-77	250.0	COG0845@1|root,COG0845@2|Bacteria,1RG7M@1224|Proteobacteria,2VTUZ@28216|Betaproteobacteria	28216|Betaproteobacteria	Belongs to the membrane fusion protein (MFP) (TC 8.A.1) family	mdtA_1	-	-	-	-	-	-	-	-	-	-	-	Biotin_lipoyl_2,HlyD_3
k141_60678_11	1458427.BAWN01000044_gene2075	0.0	1373.0	COG0841@1|root,COG0841@2|Bacteria,1MU48@1224|Proteobacteria,2VHFI@28216|Betaproteobacteria,4AAY8@80864|Comamonadaceae	28216|Betaproteobacteria	Belongs to the resistance-nodulation-cell division (RND) (TC 2.A.6) family	-	-	-	ko:K03296	-	-	-	-	ko00000	2.A.6.2	-	-	ACR_tran
k141_60678_12	1458427.BAWN01000044_gene2074	2.08e-137	396.0	COG1562@1|root,COG1562@2|Bacteria,1MX4W@1224|Proteobacteria,2VJ13@28216|Betaproteobacteria,4AA6R@80864|Comamonadaceae	28216|Betaproteobacteria	PFAM Squalene phytoene synthase	hpnD	-	2.5.1.32,2.5.1.99	ko:K02291	ko00906,ko01062,ko01100,ko01110,map00906,map01062,map01100,map01110	M00097	R02065,R04218,R07270,R10177	RC00362,RC01101,RC02869	ko00000,ko00001,ko00002,ko01000,ko01006	-	-	-	SQS_PSY
k141_60678_13	1458427.BAWN01000044_gene2073	7.63e-113	349.0	COG1232@1|root,COG1232@2|Bacteria,1NQUH@1224|Proteobacteria,2VJV1@28216|Betaproteobacteria,4AAI8@80864|Comamonadaceae	28216|Betaproteobacteria	PFAM amine oxidase	hpnE	-	1.17.8.1	ko:K21677	-	-	-	-	ko00000,ko01000	-	-	-	Amino_oxidase
k141_60678_14	1223521.BBJX01000009_gene1085	2.76e-105	309.0	COG0625@1|root,COG0625@2|Bacteria,1RAIN@1224|Proteobacteria,2VKU4@28216|Betaproteobacteria,4AE1U@80864|Comamonadaceae	28216|Betaproteobacteria	Glutathione S-transferase, C-terminal domain	-	-	2.5.1.18	ko:K00799	ko00480,ko00980,ko00982,ko00983,ko01524,ko05200,ko05204,ko05225,ko05418,map00480,map00980,map00982,map00983,map01524,map05200,map05204,map05225,map05418	-	R03522,R07002,R07003,R07004,R07023,R07024,R07025,R07026,R07069,R07070,R07083,R07084,R07091,R07092,R07093,R07094,R07100,R07113,R07116,R08280,R09409,R11905	RC00004,RC00069,RC00840,RC00948,RC01704,RC01705,RC01706,RC01758,RC01759,RC01765,RC01767,RC01769,RC02243,RC02527,RC02939,RC02940,RC02942,RC02943,RC02944	ko00000,ko00001,ko01000,ko02000	1.A.12.2.2,1.A.12.3.2	-	-	GST_C,GST_C_3,GST_N
k141_60678_15	1100721.ALKO01000003_gene2234	8.59e-86	263.0	COG1011@1|root,COG1011@2|Bacteria,1N0I6@1224|Proteobacteria,2VR50@28216|Betaproteobacteria,4ADVD@80864|Comamonadaceae	28216|Betaproteobacteria	TIGRFAM HAD-superfamily hydrolase, subfamily IA, variant	-	-	3.1.3.102,3.1.3.104	ko:K20862	ko00740,ko01100,ko01110,map00740,map01100,map01110	M00125	R00548,R07280	RC00017	ko00000,ko00001,ko00002,ko01000	-	-	-	HAD_2,Hydrolase
k141_60678_16	296591.Bpro_2013	1.71e-192	542.0	COG0276@1|root,COG0276@2|Bacteria,1MVR1@1224|Proteobacteria,2VH7Z@28216|Betaproteobacteria,4ABIW@80864|Comamonadaceae	28216|Betaproteobacteria	Catalyzes the ferrous insertion into protoporphyrin IX	hemH	-	4.99.1.1,4.99.1.9	ko:K01772	ko00860,ko01100,ko01110,map00860,map01100,map01110	M00121	R00310,R11329	RC01012	ko00000,ko00001,ko00002,ko01000	-	-	-	Ferrochelatase
k141_60678_17	596153.Alide_1910	4.86e-54	174.0	COG1188@1|root,COG1188@2|Bacteria,1MZR6@1224|Proteobacteria,2VTY8@28216|Betaproteobacteria,4AEDD@80864|Comamonadaceae	28216|Betaproteobacteria	PFAM RNA-binding S4 domain protein	hslR	-	-	ko:K04762	-	-	-	-	ko00000,ko03110	-	-	-	S4
k141_60678_18	1223521.BBJX01000005_gene2184	5.02e-119	342.0	COG2128@1|root,COG2128@2|Bacteria,1MUDM@1224|Proteobacteria,2VIMU@28216|Betaproteobacteria,4AB9C@80864|Comamonadaceae	28216|Betaproteobacteria	Antioxidant protein with alkyl hydroperoxidase activity. Required for the reduction of the AhpC active site cysteine residues and for the regeneration of the AhpC enzyme activity	-	-	4.1.1.44	ko:K01607	ko00362,ko01100,ko01120,ko01220,map00362,map01100,map01120,map01220	-	R03470	RC00938	ko00000,ko00001,ko01000	-	-	-	CMD
k141_60678_20	887062.HGR_04998	0.0	972.0	COG0644@1|root,COG2440@1|root,COG0644@2|Bacteria,COG2440@2|Bacteria,1MVU6@1224|Proteobacteria,2VH37@28216|Betaproteobacteria,4AA63@80864|Comamonadaceae	28216|Betaproteobacteria	Electron transfer flavoprotein-ubiquinone oxidoreductase	etf	-	1.5.5.1	ko:K00311	-	-	-	-	ko00000,ko01000	-	-	-	DAO,ETF_QO,FAD_binding_2,NAD_binding_8
k141_60678_21	365044.Pnap_2683	1.66e-200	568.0	COG0404@1|root,COG0404@2|Bacteria,1MV96@1224|Proteobacteria,2VIT9@28216|Betaproteobacteria,4ABB3@80864|Comamonadaceae	28216|Betaproteobacteria	TIGRFAM glycine cleavage system T protein	gcvT	-	2.1.2.10	ko:K00605	ko00260,ko00630,ko00670,ko01100,ko01110,ko01130,ko01200,map00260,map00630,map00670,map01100,map01110,map01130,map01200	M00532	R01221,R02300,R04125	RC00022,RC00069,RC00183,RC02834	ko00000,ko00001,ko00002,ko01000	-	-	-	GCV_T,GCV_T_C
k141_60678_22	338969.Rfer_3020	2.4e-66	203.0	COG0509@1|root,COG0509@2|Bacteria,1RGV7@1224|Proteobacteria,2VSD7@28216|Betaproteobacteria,4AEEN@80864|Comamonadaceae	28216|Betaproteobacteria	The glycine cleavage system catalyzes the degradation of glycine. The H protein shuttles the methylamine group of glycine from the P protein to the T protein	gcvH	-	-	ko:K02437	ko00260,ko00630,ko01100,ko01110,ko01130,ko01200,map00260,map00630,map01100,map01110,map01130,map01200	M00532	R01221	RC00022,RC02834	ko00000,ko00001,ko00002	-	-	-	GCV_H
k141_60678_23	397945.Aave_3147	0.0	1477.0	COG0403@1|root,COG1003@1|root,COG0403@2|Bacteria,COG1003@2|Bacteria,1MUDP@1224|Proteobacteria,2VHQ6@28216|Betaproteobacteria,4AC7P@80864|Comamonadaceae	28216|Betaproteobacteria	The glycine cleavage system catalyzes the degradation of glycine. The P protein binds the alpha-amino group of glycine through its pyridoxal phosphate cofactor	gcvP	-	1.4.4.2	ko:K00281	ko00260,ko00630,ko01100,ko01110,ko01130,ko01200,map00260,map00630,map01100,map01110,map01130,map01200	M00532	R01221,R03425	RC00022,RC00929,RC02834,RC02880	ko00000,ko00001,ko00002,ko01000	-	-	-	GDC-P
k141_60678_24	1123253.AUBD01000007_gene641	2.44e-77	238.0	COG3547@1|root,COG3547@2|Bacteria,1MXKJ@1224|Proteobacteria,1RSCP@1236|Gammaproteobacteria,1X44U@135614|Xanthomonadales	135614|Xanthomonadales	Transposase IS116/IS110/IS902 family	-	-	-	ko:K07486	-	-	-	-	ko00000	-	-	-	DEDD_Tnp_IS110,Transposase_20
k141_181959_1	412597.AEPN01000009_gene1839	6.24e-51	168.0	COG2326@1|root,COG2326@2|Bacteria,1MVE2@1224|Proteobacteria,2TSU8@28211|Alphaproteobacteria,2PUDS@265|Paracoccus	28211|Alphaproteobacteria	Polyphosphate kinase 2 (PPK2)	MA20_17020	GO:0003674,GO:0003824,GO:0006793,GO:0006796,GO:0008150,GO:0008152,GO:0008976,GO:0009987,GO:0016301,GO:0016310,GO:0016740,GO:0016772,GO:0016776,GO:0044237	2.7.4.1	ko:K22468	ko00190,ko03018,map00190,map03018	-	-	-	ko00000,ko00001,ko01000,ko03019	-	-	-	PPK2
k141_80891_1	675813.VIB_002351	1.49e-53	179.0	COG5371@1|root,COG5371@2|Bacteria,1QMSJ@1224|Proteobacteria,1TK2E@1236|Gammaproteobacteria,1Y1ZI@135623|Vibrionales	135623|Vibrionales	GDA1/CD39 (nucleoside phosphatase) family	-	-	-	-	-	-	-	-	-	-	-	-	GDA1_CD39
k141_20259_1	1313265.JNIE01000005_gene349	2.51e-23	93.2	COG0461@1|root,COG0461@2|Bacteria,2G4DW@200783|Aquificae	200783|Aquificae	Catalyzes the transfer of a ribosyl phosphate group from 5-phosphoribose 1-diphosphate to orotate, leading to the formation of orotidine monophosphate (OMP)	pyrE	-	2.4.2.10	ko:K00762	ko00240,ko01100,map00240,map01100	M00051	R01870	RC00611	ko00000,ko00001,ko00002,ko01000	-	-	-	Pribosyltran
k141_283015_1	638303.Thal_1311	1.07e-39	133.0	COG0347@1|root,COG0347@2|Bacteria,2G43N@200783|Aquificae	200783|Aquificae	Belongs to the P(II) protein family	-	-	-	ko:K04751	ko02020,map02020	-	-	-	ko00000,ko00001	-	-	-	P-II
k141_343641_1	1236976.JCM16418_4666	3.21e-24	100.0	COG0018@1|root,COG0018@2|Bacteria,1TPEZ@1239|Firmicutes,4HAR3@91061|Bacilli,26R9D@186822|Paenibacillaceae	91061|Bacilli	Catalyzes a two-step reaction, first charging an arginine molecule by linking its carboxyl group to the alpha-phosphate of ATP, followed by transfer of the aminoacyl-adenylate to its tRNA	argS	GO:0003674,GO:0003824,GO:0004812,GO:0004814,GO:0005575,GO:0005622,GO:0005623,GO:0005737,GO:0006082,GO:0006139,GO:0006399,GO:0006412,GO:0006418,GO:0006420,GO:0006518,GO:0006520,GO:0006725,GO:0006807,GO:0008150,GO:0008152,GO:0009058,GO:0009059,GO:0009987,GO:0010467,GO:0016070,GO:0016874,GO:0016875,GO:0019538,GO:0019752,GO:0034641,GO:0034645,GO:0034660,GO:0043038,GO:0043039,GO:0043043,GO:0043170,GO:…	6.1.1.19	ko:K01887	ko00970,map00970	M00359,M00360	R03646	RC00055,RC00523	ko00000,ko00001,ko00002,ko01000,ko01007,ko03016,ko03029	-	-	-	Arg_tRNA_synt_N,DALR_1,tRNA-synt_1d
k141_303234_1	439375.Oant_0595	4.22e-109	317.0	COG1678@1|root,COG1678@2|Bacteria,1RCXM@1224|Proteobacteria,2TTX4@28211|Alphaproteobacteria,1J1QK@118882|Brucellaceae	28211|Alphaproteobacteria	Uncharacterized ACR, COG1678	MA20_18155	-	-	ko:K07735	-	-	-	-	ko00000,ko03000	-	-	-	DUF179
k141_323433_1	1313265.JNIE01000003_gene1227	1.63e-42	144.0	COG1059@1|root,COG1059@2|Bacteria,2G4X6@200783|Aquificae	200783|Aquificae	Responsible for removing an oxidatively damaged form of guanine (7,8-dihydro-8-oxoguanine 7-oxoG) from DNA. Also nicks DNA at apurinic apyrimidinic sites (AP sites)	ogg	-	4.2.99.18	ko:K03653	-	-	-	-	ko00000,ko01000	-	-	-	-
k141_141547_1	1123314.AUIO01000010_gene262	3.39e-78	243.0	COG1902@1|root,COG1902@2|Bacteria,1TPM6@1239|Firmicutes,4H9YM@91061|Bacilli	91061|Bacilli	Catalyzes the reduction of the double bond of an array of alpha,beta-unsaturated aldehydes and ketones. It also reduces the nitro group of nitroester and nitroaromatic compounds. It could have a role in detoxification processes	namA	GO:0005575,GO:0005618,GO:0005623,GO:0030312,GO:0044464,GO:0071944	1.6.99.1	ko:K00354	-	-	R00282	RC00001	ko00000,ko01000	-	-	-	Oxidored_FMN
k141_52_1	1569209.BBPH01000074_gene698	4.6e-61	198.0	COG1038@1|root,COG1038@2|Bacteria,1NW9R@1224|Proteobacteria,2TQXU@28211|Alphaproteobacteria,2PW64@265|Paracoccus	28211|Alphaproteobacteria	Catalyzes a 2-step reaction, involving the ATP-dependent carboxylation of the covalently attached biotin in the first step and the transfer of the carboxyl group to pyruvate in the second	pyc	-	6.4.1.1	ko:K01958	ko00020,ko00620,ko00720,ko01100,ko01120,ko01200,ko01230,map00020,map00620,map00720,map01100,map01120,map01200,map01230	M00173	R00344	RC00040,RC00367	ko00000,ko00001,ko00002,ko01000	-	-	-	Biotin_carb_C,Biotin_carb_N,Biotin_lipoyl,CPSase_L_D2,HMGL-like,PYC_OADA
k141_262802_1	877455.Metbo_2283	7.77e-18	82.4	COG2201@1|root,arCOG04921@2157|Archaea,2Y7RM@28890|Euryarchaeota	28890|Euryarchaeota	MCP methyltransferase, CheR-type	-	-	2.1.1.80,3.1.1.61	ko:K13924	ko02020,ko02030,map02020,map02030	M00506	-	-	ko00000,ko00001,ko00002,ko01000,ko02022,ko02035	-	-	-	CheB_methylest,CheR,CheR_N,PAS,PAS_10,PAS_4,PAS_9
k141_262803_1	1437882.AZRU01000010_gene603	1.16e-31	122.0	COG4772@1|root,COG4772@2|Bacteria,1MWDG@1224|Proteobacteria,1RQA5@1236|Gammaproteobacteria,1YDDZ@136841|Pseudomonas aeruginosa group	1236|Gammaproteobacteria	TonB-dependent Receptor Plug Domain	fecA	-	-	ko:K16091	-	-	-	-	ko00000,ko02000	1.B.14.1.14	-	-	Plug,STN,TonB_dep_Rec
k141_20260_2	932678.THERU_07080	9.78e-20	86.3	COG0461@1|root,COG0461@2|Bacteria,2G4DW@200783|Aquificae	200783|Aquificae	Catalyzes the transfer of a ribosyl phosphate group from 5-phosphoribose 1-diphosphate to orotate, leading to the formation of orotidine monophosphate (OMP)	pyrE	-	2.4.2.10	ko:K00762	ko00240,ko01100,map00240,map01100	M00051	R01870	RC00611	ko00000,ko00001,ko00002,ko01000	-	-	-	Pribosyltran
k141_283016_1	638303.Thal_1325	1.18e-21	87.8	COG1017@1|root,COG1017@2|Bacteria	2|Bacteria	nitric oxide dioxygenase activity	hmp	GO:0000041,GO:0000166,GO:0001505,GO:0003674,GO:0003824,GO:0004155,GO:0005488,GO:0005575,GO:0005622,GO:0005623,GO:0006807,GO:0006810,GO:0006811,GO:0006812,GO:0006826,GO:0006950,GO:0008144,GO:0008150,GO:0008152,GO:0008941,GO:0009056,GO:0009987,GO:0015669,GO:0015671,GO:0015893,GO:0016491,GO:0016645,GO:0016646,GO:0016705,GO:0016708,GO:0017144,GO:0019825,GO:0030001,GO:0033554,GO:0034641,GO:0036094,GO:…	1.14.12.17	ko:K05916	ko05132,map05132	-	-	-	ko00000,ko00001,ko01000	-	-	-	FAD_binding_6,Globin,NAD_binding_1
k141_283017_1	1408452.JAGZ01000002_gene4160	8.42e-18	81.3	COG0174@1|root,COG0174@2|Bacteria,2GMN1@201174|Actinobacteria,234G8@1762|Mycobacteriaceae	201174|Actinobacteria	glutamine synthetase	glnA	GO:0003674,GO:0003824,GO:0004356,GO:0016211,GO:0016874,GO:0016879,GO:0016880	6.3.1.2	ko:K01915	ko00220,ko00250,ko00630,ko00910,ko01100,ko01120,ko01230,ko02020,ko04217,ko04724,ko04727,map00220,map00250,map00630,map00910,map01100,map01120,map01230,map02020,map04217,map04724,map04727	-	R00253	RC00010,RC02798	ko00000,ko00001,ko01000,ko04147	-	-	-	Gln-synt_C,Gln-synt_N
k141_161750_1	1205680.CAKO01000038_gene1893	1.49e-129	379.0	COG2141@1|root,COG2141@2|Bacteria,1MUVN@1224|Proteobacteria,2TR26@28211|Alphaproteobacteria,2JVH0@204441|Rhodospirillales	204441|Rhodospirillales	Luciferase-like monooxygenase	-	-	-	-	-	-	-	-	-	-	-	-	Bac_luciferase
k141_343642_2	1569209.BBPH01000130_gene2856	1.82e-50	162.0	COG1320@1|root,COG1320@2|Bacteria,1MZ6Z@1224|Proteobacteria,2UD2X@28211|Alphaproteobacteria,2PWW3@265|Paracoccus	28211|Alphaproteobacteria	Na+/H+ antiporter subunit	phaG	-	-	ko:K05564	-	-	-	-	ko00000,ko02000	2.A.63.1	-	-	PhaG_MnhG_YufB
k141_343642_3	1266998.ATUJ01000003_gene1595	2.01e-39	133.0	COG2212@1|root,COG2212@2|Bacteria,1N7BC@1224|Proteobacteria,2U9ZG@28211|Alphaproteobacteria	28211|Alphaproteobacteria	Na H antiporter	mrpF	-	-	ko:K05563,ko:K05570	-	-	-	-	ko00000,ko02000	2.A.63.1,2.A.63.2	-	-	MrpF_PhaF
k141_343642_4	1569209.BBPH01000130_gene2858	1.57e-43	145.0	COG1863@1|root,COG1863@2|Bacteria,1RB2I@1224|Proteobacteria,2U5QR@28211|Alphaproteobacteria,2PZ75@265|Paracoccus	28211|Alphaproteobacteria	Na+/H+ ion antiporter subunit	mnhE	-	-	ko:K05569	-	-	-	-	ko00000,ko02000	2.A.63.1,2.A.63.2	-	-	MNHE
k141_60679_1	932678.THERU_03375	1.37e-16	74.3	COG1558@1|root,COG1558@2|Bacteria,2G43S@200783|Aquificae	200783|Aquificae	Belongs to the flagella basal body rod proteins family	flgC	GO:0001539,GO:0005575,GO:0005623,GO:0006928,GO:0008150,GO:0009288,GO:0009424,GO:0009987,GO:0040011,GO:0042995,GO:0043226,GO:0043228,GO:0044422,GO:0044461,GO:0044463,GO:0044464,GO:0048870,GO:0051179,GO:0051674,GO:0071973,GO:0071978,GO:0097588	-	ko:K02388	ko02040,map02040	-	-	-	ko00000,ko00001,ko02035	-	-	-	Flg_bb_rod,Flg_bbr_C
k141_181960_1	608538.HTH_0607	6.74e-28	111.0	COG0303@1|root,COG0303@2|Bacteria,2G3Q9@200783|Aquificae	200783|Aquificae	Molybdenum cofactor synthesis domain protein	-	-	2.10.1.1	ko:K03750	ko00790,ko01100,map00790,map01100	-	R09735	RC03462	ko00000,ko00001,ko01000	-	-	-	MoCF_biosynth,MoeA_C,MoeA_N
k141_80894_1	1439940.BAY1663_02928	1.79e-18	84.0	COG0439@1|root,COG0439@2|Bacteria,1MU4H@1224|Proteobacteria,1T1GN@1236|Gammaproteobacteria	1236|Gammaproteobacteria	Biotin carboxylase	pycA	-	6.4.1.1	ko:K01959	ko00020,ko00620,ko00720,ko01100,ko01120,ko01200,ko01230,map00020,map00620,map00720,map01100,map01120,map01200,map01230	M00173,M00620	R00344	RC00040,RC00367	ko00000,ko00001,ko00002,ko01000	-	-	-	Biotin_carb_C,Biotin_carb_N,CPSase_L_D2
k141_80895_1	608538.HTH_1427	7.8e-68	211.0	COG0752@1|root,COG0752@2|Bacteria,2G3R5@200783|Aquificae	200783|Aquificae	glycyl-tRNA synthetase alpha subunit	glyQ	-	6.1.1.14	ko:K01878	ko00970,map00970	M00360	R03654	RC00055,RC00523	ko00000,ko00001,ko00002,ko01000,ko01007,ko03016	-	-	-	tRNA-synt_2e
k141_20261_2	608538.HTH_1767	6.04e-72	226.0	COG2309@1|root,COG2309@2|Bacteria,2G3QV@200783|Aquificae	200783|Aquificae	aminopeptidase activity	-	-	-	-	-	-	-	-	-	-	-	-	Peptidase_M29
k141_222385_1	321332.CYB_0306	9.29e-25	104.0	COG1520@1|root,COG1520@2|Bacteria,1G342@1117|Cyanobacteria	1117|Cyanobacteria	PFAM Beta-propeller repeat	-	-	-	-	-	-	-	-	-	-	-	-	Calx-beta,DUF4114,P_proprotein,Peptidase_S8,SBBP
k141_222385_2	743525.TSC_c13420	1.75e-84	265.0	COG1283@1|root,COG1283@2|Bacteria,1WIAW@1297|Deinococcus-Thermus	1297|Deinococcus-Thermus	Na phosphate symporter	-	-	-	ko:K03324	-	-	-	-	ko00000,ko02000	2.A.58.2	-	-	Na_Pi_cotrans,PhoU
k141_40471_1	1569209.BBPH01000068_gene3207	9.97e-73	221.0	COG2050@1|root,COG2050@2|Bacteria,1MZRJ@1224|Proteobacteria,2U9BM@28211|Alphaproteobacteria,2PX9P@265|Paracoccus	28211|Alphaproteobacteria	Thioesterase superfamily	MA20_36950	-	-	-	-	-	-	-	-	-	-	-	4HBT
k141_40471_2	1266998.ATUJ01000010_gene626	6.58e-63	194.0	COG0102@1|root,COG0102@2|Bacteria,1RA11@1224|Proteobacteria,2U5FM@28211|Alphaproteobacteria,2PUR7@265|Paracoccus	28211|Alphaproteobacteria	This protein is one of the early assembly proteins of the 50S ribosomal subunit, although it is not seen to bind rRNA by itself. It is important during the early stages of 50S assembly	rplM	GO:0003674,GO:0003676,GO:0003723,GO:0003729,GO:0003735,GO:0005198,GO:0005488,GO:0005575,GO:0005622,GO:0005623,GO:0005737,GO:0005829,GO:0005840,GO:0006412,GO:0006518,GO:0006807,GO:0008150,GO:0008152,GO:0009058,GO:0009059,GO:0009987,GO:0010467,GO:0015934,GO:0019538,GO:0022625,GO:0022626,GO:0032991,GO:0034641,GO:0034645,GO:0043043,GO:0043170,GO:0043226,GO:0043228,GO:0043229,GO:0043232,GO:0043603,GO:…	-	ko:K02871	ko03010,map03010	M00178,M00179	-	-	br01610,ko00000,ko00001,ko00002,ko03011	-	-	-	Ribosomal_L13
k141_40472_1	1313265.JNIE01000002_gene955	2.04e-36	131.0	COG0843@1|root,COG0843@2|Bacteria,2G5C6@200783|Aquificae	200783|Aquificae	Belongs to the heme-copper respiratory oxidase family	-	-	1.9.3.1	ko:K02274	ko00190,ko01100,map00190,map01100	M00155	R00081	RC00016	ko00000,ko00001,ko00002,ko01000	3.D.4.2,3.D.4.3,3.D.4.4,3.D.4.6	-	-	COX1
k141_323435_1	608538.HTH_1290	1.88e-56	188.0	COG1488@1|root,COG1488@2|Bacteria,2G3U2@200783|Aquificae	200783|Aquificae	Catalyzes the synthesis of beta-nicotinate D- ribonucleotide from nicotinate and 5-phospho-D-ribose 1-phosphate at the expense of ATP	pncB	-	6.3.4.21	ko:K00763	ko00760,ko01100,map00760,map01100	-	R01724	RC00033	ko00000,ko00001,ko01000	-	-	-	NAPRTase
k141_323435_2	608538.HTH_0997	3e-25	95.9	COG1758@1|root,COG1758@2|Bacteria,2G5CG@200783|Aquificae	200783|Aquificae	Promotes RNA polymerase assembly. Latches the N- and C- terminal regions of the beta' subunit thereby facilitating its interaction with the beta and alpha subunits	rpoZ	-	2.7.7.6	ko:K03060	ko00230,ko00240,ko01100,ko03020,map00230,map00240,map01100,map03020	M00183	R00435,R00441,R00442,R00443	RC02795	br01611,ko00000,ko00001,ko00002,ko01000,ko03021,ko03400	-	-	-	RNA_pol_Rpb6
k141_54_1	1158345.JNLL01000001_gene425	1.98e-19	83.6	COG1350@1|root,COG1350@2|Bacteria,2G4P9@200783|Aquificae	200783|Aquificae	The beta subunit is responsible for the synthesis of L- tryptophan from indole and L-serine	trpB2	-	4.2.1.20	ko:K06001	ko00260,ko00400,ko01100,ko01110,ko01130,ko01230,map00260,map00400,map01100,map01110,map01130,map01230	M00023	R00674,R02340,R02722	RC00209,RC00210,RC00700,RC00701,RC02868	ko00000,ko00001,ko00002,ko01000	-	-	-	PALP
k141_60680_1	1082932.ATCR1_24810	6.41e-170	491.0	COG0667@1|root,COG0673@1|root,COG0667@2|Bacteria,COG0673@2|Bacteria,1R5SD@1224|Proteobacteria,2U1JH@28211|Alphaproteobacteria,4B783@82115|Rhizobiaceae	28211|Alphaproteobacteria	Aldo/keto reductase family	-	-	-	-	-	-	-	-	-	-	-	-	Aldo_ket_red,GFO_IDH_MocA
k141_181961_1	608538.HTH_1606	8.37e-15	73.6	COG0675@1|root,COG0675@2|Bacteria	2|Bacteria	Transposase, IS605 OrfB family	-	-	-	-	-	-	-	-	-	-	-	-	-
k141_101109_1	439375.Oant_0139	2.65e-268	752.0	COG0187@1|root,COG0187@2|Bacteria,1MVKT@1224|Proteobacteria,2TRBK@28211|Alphaproteobacteria,1J2KZ@118882|Brucellaceae	28211|Alphaproteobacteria	A type II topoisomerase that negatively supercoils closed circular double-stranded (ds) DNA in an ATP-dependent manner to modulate DNA topology and maintain chromosomes in an underwound state. Negative supercoiling favors strand separation, and DNA replication, transcription, recombination and repair, all of which involve strand separation. Also able to catalyze the interconversion of other topol…	gyrB	-	5.99.1.3	ko:K02470	-	-	-	-	ko00000,ko01000,ko03032,ko03400	-	-	-	DNA_gyraseB,DNA_gyraseB_C,HATPase_c,Toprim
k141_20262_1	498848.TaqDRAFT_4458	6.29e-52	175.0	COG0433@1|root,COG0433@2|Bacteria,1WJ26@1297|Deinococcus-Thermus	1297|Deinococcus-Thermus	COGs COG0433 ATPase	-	-	-	ko:K06915	-	-	-	-	ko00000	-	-	-	-
k141_101110_1	608538.HTH_1477	3.74e-21	90.5	COG1999@1|root,COG1999@2|Bacteria	2|Bacteria	signal sequence binding	sco	-	-	ko:K07152	-	-	-	-	ko00000,ko03029	-	-	-	SCO1-SenC
k141_101111_2	224324.aq_aa04	2.16e-15	73.9	COG0675@1|root,COG0675@2|Bacteria	2|Bacteria	Transposase, IS605 OrfB family	-	-	-	ko:K07496	-	-	-	-	ko00000	-	-	-	HTH_OrfB_IS605,OrfB_IS605,OrfB_Zn_ribbon
k141_283019_1	1294265.JCM21738_4612	1.45e-19	87.0	COG0008@1|root,COG0008@2|Bacteria,1TPJC@1239|Firmicutes,4HAKH@91061|Bacilli,1ZAWK@1386|Bacillus	91061|Bacilli	Catalyzes the attachment of glutamate to tRNA(Glu) in a two-step reaction glutamate is first activated by ATP to form Glu-AMP and then transferred to the acceptor end of tRNA(Glu)	gltX	GO:0001871,GO:0003674,GO:0005488,GO:0005575,GO:0005623,GO:0009986,GO:0030246,GO:0030247,GO:0044464,GO:2001065	6.1.1.24	ko:K09698	ko00970,ko01100,map00970,map01100	M00360	R03651,R05578	RC00055,RC00523	ko00000,ko00001,ko00002,ko01000,ko01007,ko03016	-	-	iSB619.SA_RS02860	tRNA-synt_1c
k141_101112_2	608538.HTH_0930	8.1e-34	123.0	COG0437@1|root,COG0437@2|Bacteria	2|Bacteria	4 iron, 4 sulfur cluster binding	fdoH	GO:0003674,GO:0003824,GO:0005488,GO:0005575,GO:0005623,GO:0005886,GO:0005887,GO:0006082,GO:0006091,GO:0008150,GO:0008152,GO:0009055,GO:0009061,GO:0009326,GO:0009897,GO:0009898,GO:0009986,GO:0009987,GO:0015942,GO:0015944,GO:0015980,GO:0016020,GO:0016021,GO:0016491,GO:0016903,GO:0016999,GO:0017144,GO:0019752,GO:0022900,GO:0031224,GO:0031226,GO:0031233,GO:0031235,GO:0032787,GO:0032991,GO:0036397,GO:…	-	ko:K00124,ko:K08349	ko00630,ko00680,ko01100,ko01120,ko01200,ko02020,map00630,map00680,map01100,map01120,map01200,map02020	-	R00519	RC02796	ko00000,ko00001	5.A.3.2	-	iAF1260.b3893,iAPECO1_1312.APECO1_2572,iB21_1397.B21_03727,iBWG_1329.BWG_3563,iEC042_1314.EC042_4267,iEC55989_1330.EC55989_4370,iECABU_c1320.ECABU_c43980,iECBD_1354.ECBD_4132,iECB_1328.ECB_03778,iECDH10B_1368.ECDH10B_4083,iECDH1ME8569_1439.ECDH1ME8569_3764,iECD_1391.ECD_03778,iECED1_1282.ECED1_4596,iECIAI1_1343.ECIAI1_4097,iECIAI39_1322.ECIAI39_3106,iECO103_1326.ECO103_4634,iECO26_1355.ECO26_4693…	Fer4_11,Fer4_4,Fer4_7,Form-deh_trans
k141_161752_1	1313265.JNIE01000005_gene368	1.81e-39	141.0	COG0156@1|root,COG0156@2|Bacteria,2G3RM@200783|Aquificae	200783|Aquificae	Catalyzes the decarboxylative condensation of pimeloyl- acyl-carrier protein and L-alanine to produce 8-amino-7- oxononanoate (AON), acyl-carrier protein , and carbon dioxide	bioF	-	2.3.1.29,2.3.1.47	ko:K00639,ko:K00652	ko00260,ko00780,ko01100,map00260,map00780,map01100	M00123,M00573,M00577	R00371,R03210,R10124	RC00004,RC00039,RC00394,RC02725	ko00000,ko00001,ko00002,ko01000,ko01007	-	-	-	Aminotran_1_2
k141_161752_2	608538.HTH_1352	5.09e-42	149.0	COG0156@1|root,COG0156@2|Bacteria,2G3RM@200783|Aquificae	200783|Aquificae	Catalyzes the decarboxylative condensation of pimeloyl- acyl-carrier protein and L-alanine to produce 8-amino-7- oxononanoate (AON), acyl-carrier protein , and carbon dioxide	bioF	-	2.3.1.29,2.3.1.47	ko:K00639,ko:K00652	ko00260,ko00780,ko01100,map00260,map00780,map01100	M00123,M00573,M00577	R00371,R03210,R10124	RC00004,RC00039,RC00394,RC02725	ko00000,ko00001,ko00002,ko01000,ko01007	-	-	-	Aminotran_1_2
k141_343644_1	608538.HTH_0055	2.2e-44	146.0	COG0736@1|root,COG0736@2|Bacteria,2G4DQ@200783|Aquificae	200783|Aquificae	Transfers the 4'-phosphopantetheine moiety from coenzyme A to a Ser of acyl-carrier-protein	acpS	-	2.7.8.7	ko:K00997	ko00770,map00770	-	R01625	RC00002	ko00000,ko00001,ko01000	-	-	-	ACPS
k141_55_1	1123325.JHUV01000009_gene266	3.73e-19	85.5	2F1QF@1|root,33UQN@2|Bacteria,2G4X5@200783|Aquificae	200783|Aquificae	-	-	-	-	-	-	-	-	-	-	-	-	-	-
k141_141550_1	932678.THERU_01295	3.26e-79	245.0	COG0016@1|root,COG0016@2|Bacteria,2G4K6@200783|Aquificae	200783|Aquificae	Belongs to the class-II aminoacyl-tRNA synthetase family. Phe-tRNA synthetase alpha subunit type 1 subfamily	pheS	GO:0003674,GO:0003824,GO:0004812,GO:0004826,GO:0005575,GO:0005622,GO:0005623,GO:0005737,GO:0006082,GO:0006139,GO:0006399,GO:0006412,GO:0006418,GO:0006432,GO:0006518,GO:0006520,GO:0006725,GO:0006807,GO:0008150,GO:0008152,GO:0009058,GO:0009059,GO:0009987,GO:0010467,GO:0016070,GO:0016874,GO:0016875,GO:0019538,GO:0019752,GO:0034641,GO:0034645,GO:0034660,GO:0043038,GO:0043039,GO:0043043,GO:0043170,GO:…	6.1.1.20	ko:K01889	ko00970,map00970	M00359,M00360	R03660	RC00055,RC00523	ko00000,ko00001,ko00002,ko01000,ko01007,ko03016	-	-	-	Phe_tRNA-synt_N,tRNA-synt_2d
k141_262806_1	1437448.AZRT01000037_gene2964	4.81e-32	119.0	COG0616@1|root,COG0616@2|Bacteria,1MUXE@1224|Proteobacteria,2TSXA@28211|Alphaproteobacteria,1J1WM@118882|Brucellaceae	28211|Alphaproteobacteria	Serine dehydrogenase proteinase	sppA	-	-	ko:K04773	-	-	-	-	ko00000,ko01000,ko01002	-	-	-	Peptidase_S49
k141_202167_1	608538.HTH_0506	2.82e-45	155.0	COG0702@1|root,COG0702@2|Bacteria,2G472@200783|Aquificae	200783|Aquificae	PFAM NAD-dependent epimerase dehydratase	nueM	-	1.6.5.3,1.6.99.3	ko:K00329,ko:K00356	ko00190,map00190	-	R11945	RC00061	ko00000,ko00001,ko01000	-	-	-	Epimerase,NAD_binding_10
k141_121326_1	608538.HTH_1072	6.59e-44	152.0	COG0438@1|root,COG0438@2|Bacteria,2G4M2@200783|Aquificae	200783|Aquificae	Glycosyl transferase 4-like	-	-	-	-	-	-	-	-	-	-	-	-	Glyco_transf_4,Glycos_transf_1
k141_20263_1	608538.HTH_0410	5.86e-60	201.0	COG1009@1|root,COG1009@2|Bacteria,2G3IY@200783|Aquificae	200783|Aquificae	TIGRFAM proton-translocating NADH-quinone oxidoreductase, chain L	nuoL1	-	1.6.5.3	ko:K00341	ko00190,ko01100,map00190,map01100	M00144	R11945	RC00061	ko00000,ko00001,ko00002,ko01000	3.D.1	-	-	NADH5_C,Proton_antipo_M,Proton_antipo_N
k141_121327_2	932678.THERU_00045	1.02e-40	142.0	COG0761@1|root,COG0761@2|Bacteria,2G3IF@200783|Aquificae	200783|Aquificae	Catalyzes the conversion of 1-hydroxy-2-methyl-2-(E)- butenyl 4-diphosphate (HMBPP) into a mixture of isopentenyl diphosphate (IPP) and dimethylallyl diphosphate (DMAPP). Acts in the terminal step of the DOXP MEP pathway for isoprenoid precursor biosynthesis	ispH	-	1.17.7.4	ko:K03527	ko00900,ko01100,ko01110,ko01130,map00900,map01100,map01110,map01130	M00096	R05884,R08210	RC01137,RC01487	ko00000,ko00001,ko00002,ko01000	-	-	-	LYTB
k141_242595_1	1288298.rosmuc_02551	4.06e-27	100.0	COG1866@1|root,COG1866@2|Bacteria,1MWXN@1224|Proteobacteria,2TRC4@28211|Alphaproteobacteria,46PN6@74030|Roseovarius	28211|Alphaproteobacteria	Involved in the gluconeogenesis. Catalyzes the conversion of oxaloacetate (OAA) to phosphoenolpyruvate (PEP) through direct phosphoryl transfer between the nucleoside triphosphate and OAA	pckA	GO:0003674,GO:0003824,GO:0004611,GO:0004612,GO:0005575,GO:0005622,GO:0005623,GO:0005737,GO:0005829,GO:0005975,GO:0005996,GO:0006006,GO:0006094,GO:0008150,GO:0008152,GO:0009058,GO:0016051,GO:0016829,GO:0016830,GO:0016831,GO:0019318,GO:0019319,GO:0044238,GO:0044281,GO:0044283,GO:0044424,GO:0044444,GO:0044464,GO:0046364,GO:0071704,GO:1901576	4.1.1.49	ko:K01610	ko00010,ko00020,ko00620,ko00710,ko01100,ko01110,ko01120,ko01130,ko01200,map00010,map00020,map00620,map00710,map01100,map01110,map01120,map01130,map01200	M00003,M00170	R00341	RC00002,RC02741	ko00000,ko00001,ko00002,ko01000	-	-	-	PEPCK_ATP
k141_121328_1	797515.HMPREF9103_02817	8.97e-42	155.0	COG0525@1|root,COG0525@2|Bacteria,1TPN4@1239|Firmicutes,4HB85@91061|Bacilli,3F3RB@33958|Lactobacillaceae	91061|Bacilli	amino acids such as threonine, to avoid such errors, it has a posttransfer editing activity that hydrolyzes mischarged Thr-tRNA(Val) in a tRNA-dependent manner	valS	GO:0003674,GO:0003824,GO:0004812,GO:0004832,GO:0006082,GO:0006139,GO:0006399,GO:0006412,GO:0006418,GO:0006438,GO:0006518,GO:0006520,GO:0006725,GO:0006807,GO:0008150,GO:0008152,GO:0009058,GO:0009059,GO:0009987,GO:0010467,GO:0016070,GO:0016874,GO:0016875,GO:0019538,GO:0019752,GO:0034641,GO:0034645,GO:0034660,GO:0043038,GO:0043039,GO:0043043,GO:0043170,GO:0043436,GO:0043603,GO:0043604,GO:0044237,GO:…	6.1.1.9	ko:K01873	ko00970,map00970	M00359,M00360	R03665	RC00055,RC00523	ko00000,ko00001,ko00002,ko01000,ko01007,ko03016	-	-	-	Anticodon_1,Val_tRNA-synt_C,tRNA-synt_1
k141_40473_1	269799.Gmet_1195	1.9e-28	114.0	COG1404@1|root,COG1404@2|Bacteria,1MU3S@1224|Proteobacteria,42Q3Z@68525|delta/epsilon subdivisions,2WJPC@28221|Deltaproteobacteria	28221|Deltaproteobacteria	Belongs to the peptidase S8 family	-	-	3.4.21.66	ko:K08651	-	-	-	-	ko00000,ko01000,ko01002,ko03110	-	-	-	Big_2,CUB,He_PIG,Peptidase_S8
k141_323436_1	273068.TTE1107	4.09e-41	147.0	COG0675@1|root,COG0675@2|Bacteria,1TR3R@1239|Firmicutes,24AFY@186801|Clostridia,42FGM@68295|Thermoanaerobacterales	186801|Clostridia	Transposase, IS605 OrfB family	-	-	-	-	-	-	-	-	-	-	-	-	-
k141_283020_1	4529.ORUFI04G11720.1	2.26e-29	108.0	COG0028@1|root,KOG4166@2759|Eukaryota,37P7Q@33090|Viridiplantae,3GCIZ@35493|Streptophyta,3KWIQ@4447|Liliopsida,3I95Q@38820|Poales	35493|Streptophyta	acetolactate synthase activity	-	-	2.2.1.6	ko:K01652	ko00290,ko00650,ko00660,ko00770,ko01100,ko01110,ko01130,ko01210,ko01230,map00290,map00650,map00660,map00770,map01100,map01110,map01130,map01210,map01230	M00019,M00570	R00006,R00014,R00226,R03050,R04672,R04673,R08648	RC00027,RC00106,RC01192,RC02744,RC02893	ko00000,ko00001,ko00002,ko01000	-	-	-	TPP_enzyme_C,TPP_enzyme_M,TPP_enzyme_N
k141_283021_1	1232428.CAVO010000052_gene2112	1.9e-34	125.0	COG0481@1|root,COG0481@2|Bacteria,1TP0G@1239|Firmicutes,4H32E@909932|Negativicutes	909932|Negativicutes	Required for accurate and efficient protein synthesis under certain stress conditions. May act as a fidelity factor of the translation reaction, by catalyzing a one-codon backward translocation of tRNAs on improperly translocated ribosomes. Back- translocation proceeds from a post-translocation (POST) complex to a pre-translocation (PRE) complex, thus giving elongation factor G a second chance to…	lepA	-	-	ko:K03596	ko05134,map05134	-	-	-	ko00000,ko00001	-	-	-	EFG_C,GTP_EFTU,GTP_EFTU_D2,LepA_C
k141_262807_1	1238450.VIBNISOn1_670013	3.22e-44	153.0	COG0472@1|root,COG0472@2|Bacteria,1MUTK@1224|Proteobacteria,1RNIG@1236|Gammaproteobacteria,1XSMD@135623|Vibrionales	135623|Vibrionales	First step of the lipid cycle reactions in the biosynthesis of the cell wall peptidoglycan	mraY	GO:0000270,GO:0003674,GO:0003824,GO:0006022,GO:0006023,GO:0006024,GO:0006807,GO:0008150,GO:0008152,GO:0008963,GO:0009058,GO:0009059,GO:0009252,GO:0009273,GO:0009987,GO:0016740,GO:0016772,GO:0016780,GO:0030203,GO:0034645,GO:0042546,GO:0043170,GO:0044036,GO:0044038,GO:0044085,GO:0044237,GO:0044249,GO:0044260,GO:0070589,GO:0071554,GO:0071704,GO:0071840,GO:1901135,GO:1901137,GO:1901564,GO:1901566,GO:…	2.7.8.13	ko:K01000	ko00550,ko01100,ko01502,map00550,map01100,map01502	-	R05629,R05630	RC00002,RC02753	ko00000,ko00001,ko01000,ko01011	9.B.146	-	-	Glycos_transf_4,MraY_sig1
k141_222386_1	1469613.JT55_18365	6.36e-40	137.0	COG0508@1|root,COG0508@2|Bacteria,1MUJD@1224|Proteobacteria,2TS5N@28211|Alphaproteobacteria,3FCHS@34008|Rhodovulum	28211|Alphaproteobacteria	The 2-oxoglutarate dehydrogenase complex catalyzes the overall conversion of 2-oxoglutarate to succinyl-CoA and CO(2)	sucB	-	2.3.1.61	ko:K00658	ko00020,ko00310,ko01100,ko01110,ko01120,ko01130,ko01200,map00020,map00310,map01100,map01110,map01120,map01130,map01200	M00009,M00011,M00032	R02570,R02571,R08549	RC00004,RC02727,RC02833	br01601,ko00000,ko00001,ko00002,ko01000	-	-	-	2-oxoacid_dh,Biotin_lipoyl,E3_binding
k141_20264_1	1123253.AUBD01000011_gene2057	1.84e-77	243.0	COG1640@1|root,COG1640@2|Bacteria,1QTVJ@1224|Proteobacteria,1RMJW@1236|Gammaproteobacteria,1X3KU@135614|Xanthomonadales	135614|Xanthomonadales	4-alpha-glucanotransferase	malQ	-	2.4.1.25	ko:K00705	ko00500,ko01100,map00500,map01100	-	R05196	RC00049	ko00000,ko00001,ko01000	-	GH77	-	Glyco_hydro_77
k141_242596_1	1449351.RISW2_15275	8.08e-27	108.0	COG4631@1|root,COG4631@2|Bacteria,1NQSR@1224|Proteobacteria,2TTAB@28211|Alphaproteobacteria,4KKSU@93682|Roseivivax	28211|Alphaproteobacteria	Aldehyde oxidase and xanthine dehydrogenase, a/b hammerhead domain	xdhB	-	1.17.1.4	ko:K13482	ko00230,ko01100,ko01120,map00230,map01100,map01120	M00546	R01768,R02103	RC00143	ko00000,ko00001,ko00002,ko01000	-	-	-	Ald_Xan_dh_C,Ald_Xan_dh_C2
k141_121329_1	713586.KB900536_gene2486	8.98e-18	84.7	COG3551@1|root,COG3551@2|Bacteria,1RB2G@1224|Proteobacteria	1224|Proteobacteria	Protein conserved in bacteria	-	-	-	-	-	-	-	-	-	-	-	-	Sulfotransfer_3
k141_323437_2	1195246.AGRI_06422	1.78e-46	160.0	COG2204@1|root,COG2204@2|Bacteria,1MWW5@1224|Proteobacteria,1RND4@1236|Gammaproteobacteria,465R3@72275|Alteromonadaceae	1236|Gammaproteobacteria	COG1221 Transcriptional regulators containing an AAA-type ATPase domain and a DNA-binding domain	pspF	-	-	ko:K03974	-	-	-	-	ko00000,ko03000	-	-	-	HTH_8,Sigma54_activat
k141_101114_1	608538.HTH_1320	2.83e-48	160.0	COG0725@1|root,COG0725@2|Bacteria,2G4A5@200783|Aquificae	200783|Aquificae	ABC transporter, periplasmic molybdate-binding protein	modA	-	-	ko:K02020	ko02010,map02010	M00189	-	-	ko00000,ko00001,ko00002,ko02000	3.A.1.8	-	-	SBP_bac_11
k141_283022_1	932678.THERU_00025	9.1e-41	145.0	COG0123@1|root,COG0123@2|Bacteria,2G3QH@200783|Aquificae	200783|Aquificae	PFAM histone deacetylase superfamily	acuC1	-	-	ko:K04768	-	-	-	-	ko00000	-	-	-	Hist_deacetyl
k141_141552_1	935848.JAEN01000002_gene920	8.97e-19	80.5	COG0652@1|root,COG0652@2|Bacteria,1R9ZQ@1224|Proteobacteria,2U591@28211|Alphaproteobacteria,2PUPV@265|Paracoccus	28211|Alphaproteobacteria	PPIases accelerate the folding of proteins. It catalyzes the cis-trans isomerization of proline imidic peptide bonds in oligopeptides	ppiA	-	5.2.1.8	ko:K01802,ko:K03768,ko:K09565	ko04020,ko04022,ko05012,ko05016,ko05145,map04020,map04022,map05012,map05016,map05145	-	-	-	ko00000,ko00001,ko01000,ko03110	-	-	-	Pro_isomerase
k141_141552_2	1446473.JHWH01000026_gene2046	1.79e-23	95.1	COG0652@1|root,COG0652@2|Bacteria,1R9ZQ@1224|Proteobacteria,2U5BD@28211|Alphaproteobacteria,2PUT4@265|Paracoccus	28211|Alphaproteobacteria	PPIases accelerate the folding of proteins. It catalyzes the cis-trans isomerization of proline imidic peptide bonds in oligopeptides	ppiB	-	5.2.1.8	ko:K01802,ko:K03768	-	-	-	-	ko00000,ko01000,ko03110	-	-	-	Pro_isomerase
k141_60683_1	176299.Atu4094	1.15e-44	148.0	2C8DW@1|root,32RKY@2|Bacteria,1MZUD@1224|Proteobacteria,2UCNB@28211|Alphaproteobacteria,4BEZ1@82115|Rhizobiaceae	28211|Alphaproteobacteria	Domain of unknown function (DUF3597)	MA20_41375	-	-	-	-	-	-	-	-	-	-	-	DUF3597
k141_141553_1	608538.HTH_1320	3.02e-58	188.0	COG0725@1|root,COG0725@2|Bacteria,2G4A5@200783|Aquificae	200783|Aquificae	ABC transporter, periplasmic molybdate-binding protein	modA	-	-	ko:K02020	ko02010,map02010	M00189	-	-	ko00000,ko00001,ko00002,ko02000	3.A.1.8	-	-	SBP_bac_11
k141_242597_1	358220.C380_20745	4.09e-66	205.0	COG2197@1|root,COG2197@2|Bacteria,1MWGM@1224|Proteobacteria,2VQ9H@28216|Betaproteobacteria,4AAF7@80864|Comamonadaceae	28216|Betaproteobacteria	response regulator	-	-	-	-	-	-	-	-	-	-	-	-	GerE,Response_reg
k141_20266_1	402626.Rpic_3087	5.53e-90	271.0	COG1181@1|root,COG1181@2|Bacteria,1MUTB@1224|Proteobacteria,2VHIW@28216|Betaproteobacteria,1K3MM@119060|Burkholderiaceae	28216|Betaproteobacteria	Cell wall formation	ddl	-	6.3.2.4	ko:K01921	ko00473,ko00550,ko01100,ko01502,map00473,map00550,map01100,map01502	-	R01150	RC00064,RC00141	ko00000,ko00001,ko01000,ko01011	-	-	-	Dala_Dala_lig_C,Dala_Dala_lig_N
k141_242598_1	1525715.IX54_08570	1.1e-30	115.0	COG0730@1|root,COG0730@2|Bacteria,1MXNM@1224|Proteobacteria,2TW57@28211|Alphaproteobacteria,2PUPU@265|Paracoccus	28211|Alphaproteobacteria	Sulfite exporter TauE/SafE	-	GO:0005575,GO:0005623,GO:0005886,GO:0016020,GO:0044464,GO:0071944	-	ko:K07090	-	-	-	-	ko00000	-	-	-	TauE
k141_101115_1	2325.TKV_c10950	1.55e-27	106.0	COG0675@1|root,COG0675@2|Bacteria	2|Bacteria	Transposase, IS605 OrfB family	-	-	-	-	-	-	-	-	-	-	-	-	-
k141_58_1	204536.SULAZ_0403	2.9e-40	142.0	2F1QF@1|root,33UQN@2|Bacteria,2G4X5@200783|Aquificae	200783|Aquificae	-	-	-	-	-	-	-	-	-	-	-	-	-	-
k141_60684_1	1380394.JADL01000008_gene3784	2.77e-32	122.0	COG4108@1|root,COG4108@2|Bacteria,1MU7X@1224|Proteobacteria,2TRP5@28211|Alphaproteobacteria,2JPYB@204441|Rhodospirillales	204441|Rhodospirillales	Increases the formation of ribosomal termination complexes and stimulates activities of RF-1 and RF-2. It binds guanine nucleotides and has strong preference for UGA stop codons. It may interact directly with the ribosome. The stimulation of RF- 1 and RF-2 is significantly reduced by GTP and GDP, but not by GMP	prfC	-	-	ko:K02837	-	-	-	-	ko00000,ko03012	-	-	-	GTP_EFTU,GTP_EFTU_D2,RF3_C
k141_262809_1	608538.HTH_0612	1.03e-45	159.0	COG3203@1|root,COG3203@2|Bacteria,2G59M@200783|Aquificae	200783|Aquificae	Forms passive diffusion pores that allow small molecular weight hydrophilic materials across the outer membrane	-	-	-	-	-	-	-	-	-	-	-	-	Porin_O_P
k141_181966_1	396595.TK90_0897	1.95e-46	168.0	COG0659@1|root,COG0659@2|Bacteria,1MWDF@1224|Proteobacteria,1SYC8@1236|Gammaproteobacteria,1WXY0@135613|Chromatiales	135613|Chromatiales	Sulfate transporter antisigma-factor antagonist STAS	-	-	-	ko:K03321	-	-	-	-	ko00000,ko02000	2.A.53.3	-	-	STAS,Sulfate_transp
k141_222388_1	1281779.H009_12581	1.88e-42	155.0	COG0609@1|root,COG0609@2|Bacteria,1MVA3@1224|Proteobacteria,2TTI1@28211|Alphaproteobacteria,4BMIY@82115|Rhizobiaceae	28211|Alphaproteobacteria	Belongs to the binding-protein-dependent transport system permease family. FecCD subfamily	-	-	-	ko:K02015	ko02010,map02010	M00240	-	-	ko00000,ko00001,ko00002,ko02000	3.A.1.14	-	-	FecCD
k141_303238_1	1313265.JNIE01000004_gene562	1.66e-33	121.0	COG1515@1|root,COG1515@2|Bacteria,2G3ZP@200783|Aquificae	200783|Aquificae	DNA repair enzyme involved in the repair of deaminated bases. Selectively cleaves double-stranded DNA at the second phosphodiester bond 3' to a deoxyinosine leaving behind the intact lesion on the nicked DNA	nfi	-	3.1.21.7	ko:K05982	-	-	-	-	ko00000,ko01000,ko03400	-	-	-	Endonuclease_5
k141_303238_2	224324.aq_685	8.29e-15	70.5	COG0394@1|root,COG0394@2|Bacteria,2G51E@200783|Aquificae	200783|Aquificae	low molecular weight phosphotyrosine protein phosphatase	-	-	1.20.4.1	ko:K03741	-	-	-	-	ko00000,ko01000	-	-	-	LMWPc
k141_161754_1	123214.PERMA_1142	1.74e-49	162.0	2B9ZZ@1|root,323DM@2|Bacteria	2|Bacteria	COG NOG15344 non supervised orthologous group	-	-	-	-	-	-	-	-	-	-	-	-	-
k141_20267_1	644076.SCH4B_0581	2.1e-127	390.0	COG1014@1|root,COG4231@1|root,COG1014@2|Bacteria,COG4231@2|Bacteria,1MUKS@1224|Proteobacteria,2TSHH@28211|Alphaproteobacteria,4NBFA@97050|Ruegeria	28211|Alphaproteobacteria	Pyruvate ferredoxin/flavodoxin oxidoreductase	MA20_06130	-	1.2.7.8	ko:K04090	-	-	-	-	br01601,ko00000,ko01000	-	-	-	POR,TPP_enzyme_C
k141_101116_1	608538.HTH_1108	7.11e-55	179.0	COG0007@1|root,COG0007@2|Bacteria,2G4UH@200783|Aquificae	200783|Aquificae	Catalyzes 2 sequential methylations, the formation of precorrin-1 and S-adenosyl-L-homocysteine from S-adenosyl-L-methionine and uroporphyrin III, and the formation of precorrin-2 and S-adenosyl-L-homocysteine from S-adenosyl-L-methionine and precorrin-1	-	-	2.1.1.107	ko:K02303	ko00860,ko01100,ko01110,ko01120,map00860,map01100,map01110,map01120	M00121	R03194	RC00003,RC00871	ko00000,ko00001,ko00002,ko01000	-	-	-	TP_methylase
k141_283024_1	1403313.AXBR01000023_gene2509	6.45e-26	108.0	COG0209@1|root,COG0209@2|Bacteria,1TPFH@1239|Firmicutes,4H9X0@91061|Bacilli,1ZANT@1386|Bacillus	91061|Bacilli	Provides the precursors necessary for DNA synthesis. Catalyzes the biosynthesis of deoxyribonucleotides from the corresponding ribonucleotides	nrdA	-	1.17.4.1	ko:K00525	ko00230,ko00240,ko01100,map00230,map00240,map01100	M00053	R02017,R02018,R02019,R02024	RC00613	ko00000,ko00001,ko00002,ko01000,ko03400	-	-	-	ATP-cone,Ribonuc_red_lgC,Ribonuc_red_lgN
k141_59_1	637390.AFOH01000046_gene2060	8.18e-13	67.8	COG0281@1|root,COG0281@2|Bacteria,1MU0A@1224|Proteobacteria,1RN5F@1236|Gammaproteobacteria,2NCN0@225057|Acidithiobacillales	225057|Acidithiobacillales	Malic enzyme, NAD binding domain	-	-	1.1.1.40	ko:K00029	ko00620,ko00710,ko01100,ko01120,ko01200,map00620,map00710,map01100,map01120,map01200	M00169,M00172	R00216	RC00105	ko00000,ko00001,ko00002,ko01000	-	-	-	Malic_M,malic
k141_343648_2	439375.Oant_1770	2.59e-45	146.0	COG4321@1|root,COG4321@2|Bacteria,1PMU9@1224|Proteobacteria,2V0EJ@28211|Alphaproteobacteria,1J3AG@118882|Brucellaceae	28211|Alphaproteobacteria	Ribbon-helix-helix domain	-	-	-	-	-	-	-	-	-	-	-	-	RHH_4
k141_262810_1	608538.HTH_1487	1.24e-23	96.3	COG1999@1|root,COG1999@2|Bacteria	2|Bacteria	signal sequence binding	-	-	-	ko:K07152	-	-	-	-	ko00000,ko03029	-	-	-	SCO1-SenC
k141_80900_1	675813.VIB_000171	1.28e-87	270.0	COG3385@1|root,COG3385@2|Bacteria,1MVRM@1224|Proteobacteria,1RRFT@1236|Gammaproteobacteria,1XVNI@135623|Vibrionales	135623|Vibrionales	Transposase and inactivated	-	-	-	-	-	-	-	-	-	-	-	-	DDE_Tnp_1,Nterm_IS4
k141_80900_2	675813.VIB_000170	5.18e-227	626.0	COG3316@1|root,COG3316@2|Bacteria,1RHKZ@1224|Proteobacteria,1S7XK@1236|Gammaproteobacteria,1Y33H@135623|Vibrionales	135623|Vibrionales	Transposase IS66 family	-	-	-	-	-	-	-	-	-	-	-	-	DDE_Tnp_IS66,LZ_Tnp_IS66,zf-IS66
k141_80900_3	323850.Shew_3836	3.53e-76	227.0	COG3436@1|root,COG3436@2|Bacteria,1MZFT@1224|Proteobacteria,1SABV@1236|Gammaproteobacteria,2QDVJ@267890|Shewanellaceae	1236|Gammaproteobacteria	IS66 Orf2 like protein	-	-	-	ko:K07484	-	-	-	-	ko00000	-	-	-	TnpB_IS66
k141_80900_4	675813.VIB_000169	7.55e-69	208.0	COG2963@1|root,COG2963@2|Bacteria,1NGD6@1224|Proteobacteria,1SGJ8@1236|Gammaproteobacteria,1XY4H@135623|Vibrionales	135623|Vibrionales	Transposase ISVa5 (IS66-family	-	-	-	-	-	-	-	-	-	-	-	-	-
k141_80900_5	675813.VIB_000168	6.44e-164	457.0	arCOG08992@1|root,32VE4@2|Bacteria,1RBE2@1224|Proteobacteria,1S5I9@1236|Gammaproteobacteria,1XYCR@135623|Vibrionales	135623|Vibrionales	-	-	-	-	-	-	-	-	-	-	-	-	-	-
k141_80900_6	1219072.VHA01S_088_00060	5.29e-58	181.0	2AVI6@1|root,31MAR@2|Bacteria,1QJ5K@1224|Proteobacteria,1TH33@1236|Gammaproteobacteria,1Y20E@135623|Vibrionales	135623|Vibrionales	-	-	-	-	-	-	-	-	-	-	-	-	-	-
k141_80900_7	675813.VIB_000195	9.73e-23	87.8	2AXT7@1|root,31PU6@2|Bacteria,1QMH5@1224|Proteobacteria,1TJSH@1236|Gammaproteobacteria,1Y1MF@135623|Vibrionales	135623|Vibrionales	-	-	-	-	-	-	-	-	-	-	-	-	-	-
k141_40474_1	1100721.ALKO01000017_gene1710	2.61e-294	811.0	COG1290@1|root,COG1290@2|Bacteria,1MV97@1224|Proteobacteria,2VHP5@28216|Betaproteobacteria,4AAVH@80864|Comamonadaceae	28216|Betaproteobacteria	Component of the ubiquinol-cytochrome c reductase complex (complex III or cytochrome b-c1 complex), which is a respiratory chain that generates an electrochemical potential coupled to ATP synthesis	petB	-	-	ko:K00412	ko00190,ko01100,ko02020,ko04260,ko04714,ko04932,ko05010,ko05012,ko05016,map00190,map01100,map02020,map04260,map04714,map04932,map05010,map05012,map05016	M00151,M00152	-	-	ko00000,ko00001,ko00002,ko03029	-	-	-	Cytochrom_B_C,Cytochrome_B
k141_40474_2	397945.Aave_3694	2.67e-122	355.0	COG2857@1|root,COG2857@2|Bacteria,1QFU2@1224|Proteobacteria,2VIR6@28216|Betaproteobacteria,4A9JZ@80864|Comamonadaceae	28216|Betaproteobacteria	cytochrome c1	petC	-	-	ko:K00413	ko00190,ko01100,ko02020,ko04260,ko04714,ko04932,ko05010,ko05012,ko05016,map00190,map01100,map02020,map04260,map04714,map04932,map05010,map05012,map05016	M00151,M00152	-	-	ko00000,ko00001,ko00002	-	-	-	Cytochrom_C1
k141_40474_3	595537.Varpa_1282	1.64e-137	389.0	COG0625@1|root,COG0625@2|Bacteria,1MXJD@1224|Proteobacteria,2VIAW@28216|Betaproteobacteria,4AAHE@80864|Comamonadaceae	28216|Betaproteobacteria	Glutathione S-transferase	sspA	-	-	ko:K03599	-	-	-	-	ko00000,ko02000,ko03021	1.A.12.3.1	-	-	GST_C,GST_C_2,GST_N,GST_N_3
k141_40474_4	1157708.KB907452_gene3816	1.68e-58	187.0	COG2969@1|root,COG2969@2|Bacteria,1MZ2Q@1224|Proteobacteria,2VSGG@28216|Betaproteobacteria,4AE0F@80864|Comamonadaceae	28216|Betaproteobacteria	Stringent starvation protein B	sspB	-	-	ko:K03600	-	-	-	-	ko00000,ko03021	-	-	-	SspB
k141_40474_6	1458427.BAWN01000055_gene2158	2.79e-207	586.0	COG0180@1|root,COG0180@2|Bacteria,1MV4T@1224|Proteobacteria,2VIEY@28216|Betaproteobacteria,4AAEU@80864|Comamonadaceae	28216|Betaproteobacteria	PFAM aminoacyl-tRNA synthetase class Ib	trpS	GO:0003674,GO:0003824,GO:0004812,GO:0004830,GO:0005575,GO:0005622,GO:0005623,GO:0005737,GO:0006082,GO:0006139,GO:0006399,GO:0006412,GO:0006418,GO:0006436,GO:0006518,GO:0006520,GO:0006725,GO:0006807,GO:0008150,GO:0008152,GO:0009058,GO:0009059,GO:0009987,GO:0010467,GO:0016070,GO:0016874,GO:0016875,GO:0019538,GO:0019752,GO:0034641,GO:0034645,GO:0034660,GO:0043038,GO:0043039,GO:0043043,GO:0043170,GO:…	6.1.1.2	ko:K01867	ko00970,map00970	M00359,M00360	R03664	RC00055,RC00523	ko00000,ko00001,ko00002,ko01000,ko01007,ko03016	-	-	-	DUF1508,tRNA-synt_1b
k141_40474_7	1408164.MOLA814_00232	2.33e-112	327.0	COG1994@1|root,COG1994@2|Bacteria,1NSFF@1224|Proteobacteria,2VHAM@28216|Betaproteobacteria	28216|Betaproteobacteria	Peptidase M50	-	-	-	-	-	-	-	-	-	-	-	-	Peptidase_M50
k141_40474_8	1223521.BBJX01000022_gene3053	4.57e-119	343.0	COG0009@1|root,COG0009@2|Bacteria,1MVPM@1224|Proteobacteria,2VH4T@28216|Betaproteobacteria,4ACR9@80864|Comamonadaceae	28216|Betaproteobacteria	Belongs to the SUA5 family	yciO	-	-	-	-	-	-	-	-	-	-	-	Sua5_yciO_yrdC
k141_40474_10	365046.Rta_27840	2.34e-247	694.0	COG0728@1|root,COG0728@2|Bacteria,1MUH0@1224|Proteobacteria,2VHTQ@28216|Betaproteobacteria,4A9MB@80864|Comamonadaceae	28216|Betaproteobacteria	Involved in peptidoglycan biosynthesis. Transports lipid-linked peptidoglycan precursors from the inner to the outer leaflet of the cytoplasmic membrane	murJ	-	-	ko:K03980	-	-	-	-	ko00000,ko01011,ko02000	2.A.66.4	-	-	MVIN
k141_40474_11	1123504.JQKD01000014_gene856	2.48e-144	413.0	COG2912@1|root,COG2912@2|Bacteria,1MVJQ@1224|Proteobacteria,2VMIR@28216|Betaproteobacteria,4A9X3@80864|Comamonadaceae	28216|Betaproteobacteria	Transglutaminase-like superfamily	-	-	-	-	-	-	-	-	-	-	-	-	TPR_9,Transglut_core2
k141_40474_12	1276756.AUEX01000001_gene966	4.87e-210	585.0	COG0150@1|root,COG0150@2|Bacteria,1MURG@1224|Proteobacteria,2VHJT@28216|Betaproteobacteria,4AA2M@80864|Comamonadaceae	28216|Betaproteobacteria	AIR synthase related protein domain protein	purM	-	6.3.3.1	ko:K01933	ko00230,ko01100,ko01110,ko01130,map00230,map01100,map01110,map01130	M00048	R04208	RC01100	ko00000,ko00001,ko00002,ko01000	-	-	-	AIRS,AIRS_C
k141_40474_13	1458427.BAWN01000055_gene2165	1.04e-129	384.0	COG0628@1|root,COG0628@2|Bacteria,1MW0B@1224|Proteobacteria,2VHDW@28216|Betaproteobacteria,4AA1V@80864|Comamonadaceae	28216|Betaproteobacteria	AI-2E family transporter	perM	-	-	-	-	-	-	-	-	-	-	-	AI-2E_transport
k141_40474_14	1276756.AUEX01000001_gene965	9.27e-102	301.0	COG0593@1|root,COG0593@2|Bacteria,1MVW6@1224|Proteobacteria,2VSFD@28216|Betaproteobacteria,4A9X0@80864|Comamonadaceae	28216|Betaproteobacteria	Belongs to the DnaA family	hda	-	-	ko:K10763	-	-	-	-	ko00000,ko03032	-	-	-	Bac_DnaA
k141_40474_15	1458427.BAWN01000055_gene2167	8.09e-113	330.0	COG0560@1|root,COG0560@2|Bacteria,1RA1A@1224|Proteobacteria,2VMGV@28216|Betaproteobacteria,4AAAK@80864|Comamonadaceae	28216|Betaproteobacteria	HAD-superfamily hydrolase, subfamily IB, PSPase-like	-	-	-	-	-	-	-	-	-	-	-	-	HAD
k141_40474_16	1458427.BAWN01000055_gene2168	1.5e-258	725.0	COG0617@1|root,COG0617@2|Bacteria,1MVCS@1224|Proteobacteria,2VHY5@28216|Betaproteobacteria,4A9Z5@80864|Comamonadaceae	28216|Betaproteobacteria	Adds poly(A) tail to the 3' end of many RNAs, which usually targets these RNAs for decay. Plays a significant role in the global control of gene expression, through influencing the rate of transcript degradation, and in the general RNA quality control	pcnB	-	2.7.7.19	ko:K00970	ko03018,map03018	-	-	-	ko00000,ko00001,ko01000,ko03019	-	-	-	PolyA_pol,PolyA_pol_RNAbd,PolyA_pol_arg_C
k141_40474_17	397945.Aave_1974	1.41e-57	184.0	COG0801@1|root,COG0801@2|Bacteria,1MZH8@1224|Proteobacteria,2VSE2@28216|Betaproteobacteria,4AEGP@80864|Comamonadaceae	28216|Betaproteobacteria	PFAM 7,8-Dihydro-6-hydroxymethylpterin-pyrophosphokinase, HPPK	folK	-	2.7.6.3	ko:K00950	ko00790,ko01100,map00790,map01100	M00126,M00841	R03503	RC00002,RC00017	ko00000,ko00001,ko00002,ko01000	-	-	-	HPPK
k141_40474_18	596154.Alide2_3227	6.64e-133	379.0	COG0259@1|root,COG0259@2|Bacteria,1NZUU@1224|Proteobacteria,2VIXW@28216|Betaproteobacteria,4AAQ9@80864|Comamonadaceae	28216|Betaproteobacteria	Catalyzes the oxidation of either pyridoxine 5'- phosphate (PNP) or pyridoxamine 5'-phosphate (PMP) into pyridoxal 5'-phosphate (PLP)	pdxH	-	1.4.3.5	ko:K00275	ko00750,ko01100,ko01120,map00750,map01100,map01120	M00124	R00277,R00278,R01710,R01711	RC00048,RC00116	ko00000,ko00001,ko00002,ko01000	-	-	-	Hemerythrin,PNP_phzG_C,Putative_PNPOx
k141_40474_19	1458427.BAWN01000043_gene2067	5.09e-44	152.0	COG1399@1|root,COG1399@2|Bacteria,1PGKW@1224|Proteobacteria,2VUIG@28216|Betaproteobacteria,4AEE2@80864|Comamonadaceae	28216|Betaproteobacteria	Uncharacterized ACR, COG1399	-	-	-	ko:K07040	-	-	-	-	ko00000	-	-	-	DUF177
k141_40474_20	338969.Rfer_3856	2.25e-75	232.0	COG1941@1|root,COG1941@2|Bacteria,1NS0E@1224|Proteobacteria,2VJH8@28216|Betaproteobacteria,4ADRY@80864|Comamonadaceae	28216|Betaproteobacteria	NADH ubiquinone oxidoreductase, 20 Kd subunit	hoxY	GO:0005575,GO:0005622,GO:0005623,GO:0005737,GO:0044424,GO:0044464	1.12.1.2	ko:K18007	-	-	-	-	ko00000,ko01000	-	-	-	Oxidored_q6
k141_40474_21	1223521.BBJX01000007_gene1441	1.17e-12	67.0	COG1034@1|root,COG1034@2|Bacteria,1QVC7@1224|Proteobacteria,2VI6U@28216|Betaproteobacteria,4ABS9@80864|Comamonadaceae	28216|Betaproteobacteria	4Fe-4S single cluster domain	hoxU	-	1.12.1.2	ko:K18006	-	-	-	-	ko00000,ko01000	-	-	-	Fer2_4,Fer4_15,NADH-G_4Fe-4S_3
k141_202172_1	608538.HTH_0249	1.26e-28	106.0	COG1658@1|root,COG1658@2|Bacteria,2G496@200783|Aquificae	200783|Aquificae	TOPRIM	-	-	-	-	-	-	-	-	-	-	-	-	Toprim,Toprim_2,Toprim_4
k141_222390_1	608538.HTH_0592	1.12e-17	84.0	COG0479@1|root,COG0479@2|Bacteria,2G5GX@200783|Aquificae	200783|Aquificae	4Fe-4S dicluster domain	-	-	-	-	-	-	-	-	-	-	-	-	Fer4_22
k141_161755_1	1205680.CAKO01000029_gene5206	1.63e-11	65.5	COG0346@1|root,COG0346@2|Bacteria,1MW8Z@1224|Proteobacteria,2TS64@28211|Alphaproteobacteria	28211|Alphaproteobacteria	lactoylglutathione lyase activity	MA20_40050	-	-	-	-	-	-	-	-	-	-	-	Glyoxalase_3
k141_161755_2	366602.Caul_2705	2.26e-19	81.3	COG0425@1|root,COG0425@2|Bacteria,1MZA5@1224|Proteobacteria,2V3HP@28211|Alphaproteobacteria,2KHEX@204458|Caulobacterales	204458|Caulobacterales	Belongs to the sulfur carrier protein TusA family	-	-	-	ko:K04085	ko04122,map04122	-	-	-	ko00000,ko00001,ko01000,ko03016	-	-	-	TusA
k141_161755_3	1121123.AUAO01000001_gene1347	5.23e-12	62.4	COG3801@1|root,COG3801@2|Bacteria,1RHVH@1224|Proteobacteria,2U8M4@28211|Alphaproteobacteria,2KH8A@204458|Caulobacterales	204458|Caulobacterales	Catalyzes the transfer of a formyl group from 10- formyltetrahydrofolate to 5-phospho-ribosyl-glycinamide (GAR), producing 5-phospho-ribosyl-N-formylglycinamide (FGAR) and tetrahydrofolate	-	-	-	-	-	-	-	-	-	-	-	-	YjbR
k141_242600_1	608538.HTH_1065	2.69e-46	160.0	COG1350@1|root,COG1350@2|Bacteria,2G4P9@200783|Aquificae	200783|Aquificae	The beta subunit is responsible for the synthesis of L- tryptophan from indole and L-serine	trpB2	-	4.2.1.20	ko:K06001	ko00260,ko00400,ko01100,ko01110,ko01130,ko01230,map00260,map00400,map01100,map01110,map01130,map01230	M00023	R00674,R02340,R02722	RC00209,RC00210,RC00700,RC00701,RC02868	ko00000,ko00001,ko00002,ko01000	-	-	-	PALP
k141_101117_1	522373.Smlt3579	9.95e-194	562.0	COG0403@1|root,COG1003@1|root,COG0403@2|Bacteria,COG1003@2|Bacteria,1MUDP@1224|Proteobacteria,1RND3@1236|Gammaproteobacteria,1X35C@135614|Xanthomonadales	135614|Xanthomonadales	The glycine cleavage system catalyzes the degradation of glycine. The P protein binds the alpha-amino group of glycine through its pyridoxal phosphate cofactor	gcvP	-	1.4.4.2	ko:K00281,ko:K00283	ko00260,ko00630,ko01100,ko01110,ko01130,ko01200,map00260,map00630,map01100,map01110,map01130,map01200	M00532	R01221,R03425	RC00022,RC00929,RC02834,RC02880	ko00000,ko00001,ko00002,ko01000	-	-	-	GDC-P
k141_343649_1	608538.HTH_0459	1.42e-24	99.0	COG5266@1|root,COG5266@2|Bacteria,2G4WX@200783|Aquificae	200783|Aquificae	Domain of unknown function (DUF4198)	-	-	-	ko:K10094	ko02010,map02010	M00246	-	-	ko00000,ko00001,ko00002,ko02000	3.A.1.22	-	-	DUF4198
k141_141554_1	59538.XP_005973554.1	2.25e-20	88.2	COG0436@1|root,KOG0257@2759|Eukaryota	2759|Eukaryota	transferase activity, transferring nitrogenous groups	-	-	-	-	-	-	-	-	-	-	-	-	Aminotran_1_2
k141_262811_1	224324.aq_1548	5.57e-31	116.0	COG0159@1|root,COG0159@2|Bacteria,2G40U@200783|Aquificae	200783|Aquificae	The alpha subunit is responsible for the aldol cleavage of indoleglycerol phosphate to indole and glyceraldehyde 3- phosphate	trpA	-	4.2.1.20	ko:K01695	ko00260,ko00400,ko01100,ko01110,ko01130,ko01230,map00260,map00400,map01100,map01110,map01130,map01230	M00023	R00674,R02340,R02722	RC00209,RC00210,RC00700,RC00701,RC02868	ko00000,ko00001,ko00002,ko01000	-	-	-	Trp_syntA
k141_262811_2	932678.THERU_05420	5.65e-27	106.0	COG0159@1|root,COG0159@2|Bacteria,2G40U@200783|Aquificae	200783|Aquificae	The alpha subunit is responsible for the aldol cleavage of indoleglycerol phosphate to indole and glyceraldehyde 3- phosphate	trpA	-	4.2.1.20	ko:K01695	ko00260,ko00400,ko01100,ko01110,ko01130,ko01230,map00260,map00400,map01100,map01110,map01130,map01230	M00023	R00674,R02340,R02722	RC00209,RC00210,RC00700,RC00701,RC02868	ko00000,ko00001,ko00002,ko01000	-	-	-	Trp_syntA
k141_80901_2	1123386.AUIW01000008_gene1878	1.11e-26	99.4	COG3293@1|root,COG3293@2|Bacteria,1WK2A@1297|Deinococcus-Thermus	1297|Deinococcus-Thermus	COG3293 Transposase and inactivated derivatives	-	-	-	-	-	-	-	-	-	-	-	-	DDE_Tnp_1,DDE_Tnp_1_2
k141_202173_1	1437824.BN940_04586	7.47e-17	76.3	2DR6E@1|root,33AD4@2|Bacteria,1NHFR@1224|Proteobacteria,2VZ26@28216|Betaproteobacteria	28216|Betaproteobacteria	Protein of unknown function (DUF3325)	-	-	-	-	-	-	-	-	-	-	-	-	DUF3325
k141_242601_1	608538.HTH_1339	7.36e-64	206.0	COG0446@1|root,COG0446@2|Bacteria,2G52G@200783|Aquificae	200783|Aquificae	PFAM FAD-dependent pyridine nucleotide-disulphide oxidoreductase	sqr	GO:0003674,GO:0003824,GO:0003955,GO:0005488,GO:0005515,GO:0006091,GO:0008150,GO:0008152,GO:0009060,GO:0009987,GO:0015980,GO:0016491,GO:0016651,GO:0016655,GO:0019646,GO:0022900,GO:0022904,GO:0042802,GO:0044237,GO:0045333,GO:0055114	1.8.5.4	ko:K17218	ko00920,map00920	-	R10152	RC03155	ko00000,ko00001,ko01000	-	-	-	Pyr_redox_2
k141_283026_1	608538.HTH_0936	5.9e-108	331.0	COG1924@1|root,COG1924@2|Bacteria,2G3VW@200783|Aquificae	200783|Aquificae	ATPase BadF BadG BcrA BcrD type	-	-	-	-	-	-	-	-	-	-	-	-	BcrAD_BadFG,DUF2229
k141_101118_1	608538.HTH_0446	1.81e-92	275.0	COG0007@1|root,COG0007@2|Bacteria,2G4UH@200783|Aquificae	200783|Aquificae	Catalyzes 2 sequential methylations, the formation of precorrin-1 and S-adenosyl-L-homocysteine from S-adenosyl-L-methionine and uroporphyrin III, and the formation of precorrin-2 and S-adenosyl-L-homocysteine from S-adenosyl-L-methionine and precorrin-1	-	-	2.1.1.107	ko:K02303	ko00860,ko01100,ko01110,ko01120,map00860,map01100,map01110,map01120	M00121	R03194	RC00003,RC00871	ko00000,ko00001,ko00002,ko01000	-	-	-	TP_methylase
k141_262812_1	675813.VIB_001577	3.61e-72	233.0	COG0204@1|root,COG0204@2|Bacteria,1MWDY@1224|Proteobacteria,1RRXF@1236|Gammaproteobacteria,1XT85@135623|Vibrionales	135623|Vibrionales	COG0477 Permeases of the major facilitator superfamily	-	-	-	-	-	-	-	-	-	-	-	-	Acyltransferase,MFS_1
k141_40476_1	1313265.JNIE01000002_gene956	3.09e-22	92.8	COG0843@1|root,COG0843@2|Bacteria,2G5C6@200783|Aquificae	200783|Aquificae	Belongs to the heme-copper respiratory oxidase family	-	-	1.9.3.1	ko:K02274	ko00190,ko01100,map00190,map01100	M00155	R00081	RC00016	ko00000,ko00001,ko00002,ko01000	3.D.4.2,3.D.4.3,3.D.4.4,3.D.4.6	-	-	COX1
k141_202174_1	1201288.M900_1328	4.06e-25	104.0	COG1404@1|root,COG1404@2|Bacteria,1MU3S@1224|Proteobacteria,42Q3Z@68525|delta/epsilon subdivisions,2MSP7@213481|Bdellovibrionales,2WJPC@28221|Deltaproteobacteria	213481|Bdellovibrionales	Belongs to the peptidase S8 family	-	-	-	-	-	-	-	-	-	-	-	-	CUB,He_PIG,Peptidase_S8
k141_303241_1	608538.HTH_0446	6.32e-20	86.7	COG0007@1|root,COG0007@2|Bacteria,2G4UH@200783|Aquificae	200783|Aquificae	Catalyzes 2 sequential methylations, the formation of precorrin-1 and S-adenosyl-L-homocysteine from S-adenosyl-L-methionine and uroporphyrin III, and the formation of precorrin-2 and S-adenosyl-L-homocysteine from S-adenosyl-L-methionine and precorrin-1	-	-	2.1.1.107	ko:K02303	ko00860,ko01100,ko01110,ko01120,map00860,map01100,map01110,map01120	M00121	R03194	RC00003,RC00871	ko00000,ko00001,ko00002,ko01000	-	-	-	TP_methylase
k141_121333_2	932678.THERU_00825	4.1e-47	158.0	COG1999@1|root,COG1999@2|Bacteria	2|Bacteria	signal sequence binding	sco	-	-	ko:K07152	-	-	-	-	ko00000,ko03029	-	-	-	SCO1-SenC
k141_20270_1	273068.TTE0571	4.85e-41	148.0	COG0675@1|root,COG0675@2|Bacteria,1TR3R@1239|Firmicutes,24AFY@186801|Clostridia,42FGM@68295|Thermoanaerobacterales	186801|Clostridia	Transposase, IS605 OrfB family	-	-	-	-	-	-	-	-	-	-	-	-	-
k141_242602_1	62928.azo3560	2.21e-151	433.0	COG2038@1|root,COG2038@2|Bacteria,1MVAM@1224|Proteobacteria,2VJTR@28216|Betaproteobacteria,2KUUH@206389|Rhodocyclales	206389|Rhodocyclales	Catalyzes the synthesis of alpha-ribazole-5'-phosphate from nicotinate mononucleotide (NAMN) and 5,6- dimethylbenzimidazole (DMB)	cobT	-	2.4.2.21	ko:K00768	ko00860,ko01100,map00860,map01100	M00122	R04148	RC00033,RC00063	ko00000,ko00001,ko00002,ko01000	-	-	-	DBI_PRT
k141_283027_1	321332.CYB_2506	1.45e-138	402.0	COG0652@1|root,COG0652@2|Bacteria,1G0A4@1117|Cyanobacteria,1GYJD@1129|Synechococcus	1117|Cyanobacteria	Peptidyl-prolyl cis-trans isomerase	-	-	5.2.1.8	ko:K01802	-	-	-	-	ko00000,ko01000	-	-	-	Pro_isomerase
k141_323438_1	1192868.CAIU01000013_gene1542	8.28e-13	65.1	COG0115@1|root,COG0115@2|Bacteria,1MVB0@1224|Proteobacteria,2TR1H@28211|Alphaproteobacteria,43HIH@69277|Phyllobacteriaceae	28211|Alphaproteobacteria	Belongs to the class-IV pyridoxal-phosphate-dependent aminotransferase family	ilvE	-	2.6.1.42	ko:K00826	ko00270,ko00280,ko00290,ko00770,ko01100,ko01110,ko01130,ko01210,ko01230,map00270,map00280,map00290,map00770,map01100,map01110,map01130,map01210,map01230	M00019,M00036,M00119,M00570	R01090,R01214,R02199,R10991	RC00006,RC00036	ko00000,ko00001,ko00002,ko01000,ko01007	-	-	-	Aminotran_4
k141_323438_2	1266998.ATUJ01000005_gene1061	1.73e-99	290.0	COG1846@1|root,COG1846@2|Bacteria,1RIX7@1224|Proteobacteria,2U94M@28211|Alphaproteobacteria,2PUA0@265|Paracoccus	28211|Alphaproteobacteria	helix_turn_helix multiple antibiotic resistance protein	petP	-	-	-	-	-	-	-	-	-	-	-	MarR_2
k141_323438_3	1266998.ATUJ01000005_gene1060	2.22e-139	397.0	COG0745@1|root,COG0745@2|Bacteria,1MY3D@1224|Proteobacteria,2TSQF@28211|Alphaproteobacteria,2PUAH@265|Paracoccus	28211|Alphaproteobacteria	Transcriptional regulatory protein, C terminal	petR	-	-	ko:K07659	ko02020,ko02026,map02020,map02026	M00445,M00742,M00743	-	-	ko00000,ko00001,ko00002,ko02022	-	-	-	Response_reg,Trans_reg_C
k141_323438_4	1266998.ATUJ01000005_gene1059	1.13e-135	390.0	COG1573@1|root,COG1573@2|Bacteria,1MWX1@1224|Proteobacteria,2TT4Q@28211|Alphaproteobacteria,2PV0D@265|Paracoccus	28211|Alphaproteobacteria	Uracil DNA glycosylase superfamily	udgA	-	3.2.2.27	ko:K21929	ko03410,map03410	-	-	-	ko00000,ko00001,ko01000,ko03400	-	-	-	UDG
k141_323438_5	1266998.ATUJ01000005_gene1058	3.77e-51	176.0	COG0845@1|root,COG0845@2|Bacteria,1NKWA@1224|Proteobacteria,2TQXT@28211|Alphaproteobacteria,2PYC1@265|Paracoccus	28211|Alphaproteobacteria	HlyD family secretion protein	-	-	-	-	-	-	-	-	-	-	-	-	Biotin_lipoyl_2,HlyD_3,OEP
k141_181970_1	351627.Csac_2605	9.64e-23	95.1	COG0675@1|root,COG0675@2|Bacteria,1TR3R@1239|Firmicutes,24AFY@186801|Clostridia	186801|Clostridia	Transposase, IS605 OrfB family	-	-	-	-	-	-	-	-	-	-	-	-	-
k141_141557_1	608538.HTH_1290	6.42e-58	192.0	COG1488@1|root,COG1488@2|Bacteria,2G3U2@200783|Aquificae	200783|Aquificae	Catalyzes the synthesis of beta-nicotinate D- ribonucleotide from nicotinate and 5-phospho-D-ribose 1-phosphate at the expense of ATP	pncB	-	6.3.4.21	ko:K00763	ko00760,ko01100,map00760,map01100	-	R01724	RC00033	ko00000,ko00001,ko01000	-	-	-	NAPRTase
k141_80903_2	1121430.JMLG01000015_gene1814	4.74e-35	127.0	COG1682@1|root,COG1682@2|Bacteria,1TY8I@1239|Firmicutes	1239|Firmicutes	Transport permease protein	-	-	-	ko:K01992,ko:K09690,ko:K09692	ko02010,map02010	M00250,M00251,M00254	-	-	ko00000,ko00001,ko00002,ko02000	3.A.1,3.A.1.103,3.A.1.104	-	-	ABC2_membrane
k141_202175_1	367336.OM2255_06700	2.59e-40	142.0	COG0529@1|root,COG2046@1|root,COG0529@2|Bacteria,COG2046@2|Bacteria,1QTVY@1224|Proteobacteria,2U9Q8@28211|Alphaproteobacteria	28211|Alphaproteobacteria	Catalyzes the synthesis of activated sulfate	cysC	-	2.7.1.25,2.7.7.4	ko:K00860,ko:K00955	ko00230,ko00261,ko00450,ko00920,ko01100,ko01120,ko01130,map00230,map00261,map00450,map00920,map01100,map01120,map01130	M00176	R00509,R00529,R04928,R04929	RC00002,RC00078,RC02809,RC02889	ko00000,ko00001,ko00002,ko01000	-	-	-	APS_kinase
k141_222393_1	1330700.JQNC01000003_gene714	1.85e-96	287.0	COG1215@1|root,COG1215@2|Bacteria,1WIAI@1297|Deinococcus-Thermus	1297|Deinococcus-Thermus	PFAM Glycosyl transferase family 2	-	-	-	-	-	-	-	-	-	-	-	-	Glycos_transf_2
k141_40477_1	1266998.ATUJ01000002_gene1941	1.46e-235	684.0	COG0506@1|root,COG4230@1|root,COG0506@2|Bacteria,COG4230@2|Bacteria,1MV93@1224|Proteobacteria,2TQPT@28211|Alphaproteobacteria,2PVM6@265|Paracoccus	28211|Alphaproteobacteria	Oxidizes proline to glutamate for use as a carbon and nitrogen source	putA	-	1.2.1.88,1.5.5.2	ko:K13821	ko00250,ko00330,ko01100,ko01110,ko01130,map00250,map00330,map01100,map01110,map01130	-	R00245,R00707,R00708,R01253,R04444,R04445,R05051	RC00080,RC00083,RC00216,RC00242,RC00255	ko00000,ko00001,ko01000,ko03000	-	-	-	Aldedh,Pro_dh,Pro_dh-DNA_bdg
k141_161758_1	759913.SDSE_1736	5.75e-138	411.0	COG3537@1|root,COG3537@2|Bacteria,1TQAG@1239|Firmicutes,4HBMP@91061|Bacilli,1M9IK@119603|Streptococcus dysgalactiae group	91061|Bacilli	Glycosyl hydrolase family 92	ypdD	-	-	-	-	-	-	-	-	-	-	-	Glyco_hydro_92
k141_343652_1	1313265.JNIE01000001_gene236	2.75e-50	164.0	COG1009@1|root,COG1009@2|Bacteria,2G3IY@200783|Aquificae	200783|Aquificae	TIGRFAM proton-translocating NADH-quinone oxidoreductase, chain L	nuoL1	-	1.6.5.3	ko:K00341	ko00190,ko01100,map00190,map01100	M00144	R11945	RC00061	ko00000,ko00001,ko00002,ko01000	3.D.1	-	-	NADH5_C,Proton_antipo_M,Proton_antipo_N
k141_101120_1	608538.HTH_1622	1.11e-26	100.0	COG1862@1|root,COG1862@2|Bacteria,2G5A2@200783|Aquificae	200783|Aquificae	Preprotein translocase, YajC subunit	yajC	-	-	ko:K03210	ko02024,ko03060,ko03070,map02024,map03060,map03070	M00335	-	-	ko00000,ko00001,ko00002,ko02044	3.A.5.1,3.A.5.2	-	-	YajC
k141_242603_1	439375.Oant_2984	4.41e-165	472.0	COG0747@1|root,COG0747@2|Bacteria,1MWBH@1224|Proteobacteria,2TTF4@28211|Alphaproteobacteria,1J348@118882|Brucellaceae	28211|Alphaproteobacteria	Bacterial extracellular solute-binding proteins, family 5 Middle	-	-	-	ko:K02035	ko02024,map02024	M00239	-	-	ko00000,ko00001,ko00002,ko02000	3.A.1.5	-	-	SBP_bac_5
k141_283028_2	1123354.AUDR01000012_gene1792	1.56e-48	160.0	COG1595@1|root,COG1595@2|Bacteria,1N3RP@1224|Proteobacteria,2VX7G@28216|Betaproteobacteria	28216|Betaproteobacteria	DNA-templated transcription, initiation	-	-	-	-	-	-	-	-	-	-	-	-	-
k141_283028_3	761193.Runsl_1853	1.77e-33	127.0	COG0338@1|root,COG0338@2|Bacteria,4NIEI@976|Bacteroidetes,47VEZ@768503|Cytophagia	976|Bacteroidetes	D12 class N6 adenine-specific DNA methyltransferase	-	-	2.1.1.72	ko:K06223	ko03430,map03430	-	-	-	ko00000,ko00001,ko01000,ko02048,ko03032,ko03400	-	-	-	MethyltransfD12
k141_181971_1	2325.TKV_c10950	1.4e-12	67.8	COG0675@1|root,COG0675@2|Bacteria	2|Bacteria	Transposase, IS605 OrfB family	-	-	-	-	-	-	-	-	-	-	-	-	-
k141_303243_1	608538.HTH_1719	3.79e-36	133.0	COG4591@1|root,COG4591@2|Bacteria,2G4G5@200783|Aquificae	200783|Aquificae	MacB-like periplasmic core domain	-	-	-	ko:K09808	ko02010,map02010	M00255	-	-	ko00000,ko00001,ko00002,ko02000	3.A.1.125	-	-	FtsX,MacB_PCD
k141_80905_1	1123367.C666_14475	3.6e-64	203.0	COG2346@1|root,COG2346@2|Bacteria,1RH21@1224|Proteobacteria,2VSUJ@28216|Betaproteobacteria,2KWMV@206389|Rhodocyclales	206389|Rhodocyclales	Bacterial-like globin	-	-	-	ko:K06886	-	-	-	-	ko00000	-	-	-	Bac_globin
k141_101121_1	575605.ACQN01000008_gene1249	4.26e-10	60.8	COG1253@1|root,COG1253@2|Bacteria,1TPN0@1239|Firmicutes,4H9SB@91061|Bacilli,3F3KG@33958|Lactobacillaceae	91061|Bacilli	Transporter associated domain	hlyX	-	-	ko:K03699	-	-	-	-	ko00000,ko02042	-	-	-	CBS,CorC_HlyC,DUF21
k141_101121_2	1123304.AQYA01000036_gene654	5.41e-78	244.0	COG1253@1|root,COG1253@2|Bacteria,1TPN0@1239|Firmicutes,4H9SB@91061|Bacilli	91061|Bacilli	COG1253 Hemolysins and related proteins containing CBS domains	hlyX	-	-	ko:K03699	-	-	-	-	ko00000,ko02042	-	-	-	CBS,CorC_HlyC,DUF21
k141_242604_1	123214.PERMA_1142	3.46e-35	124.0	2B9ZZ@1|root,323DM@2|Bacteria	2|Bacteria	COG NOG15344 non supervised orthologous group	-	-	-	-	-	-	-	-	-	-	-	-	-
k141_65_1	498848.TaqDRAFT_3728	1.15e-16	79.3	COG0043@1|root,COG0043@2|Bacteria,1WI75@1297|Deinococcus-Thermus	1297|Deinococcus-Thermus	Belongs to the UbiD family	vdcC	-	4.1.1.98	ko:K03182	ko00130,ko01100,ko01110,map00130,map01100,map01110	M00117	R04985,R04986	RC00391	ko00000,ko00001,ko00002,ko01000	-	-	-	UbiD
k141_242605_1	932678.THERU_00130	5.4e-31	120.0	COG0260@1|root,COG0260@2|Bacteria,2G3TV@200783|Aquificae	200783|Aquificae	Presumably involved in the processing and regular turnover of intracellular proteins. Catalyzes the removal of unsubstituted N-terminal amino acids from various peptides	pepA	-	3.4.11.1	ko:K01255	ko00480,ko01100,map00480,map01100	-	R00899,R04951	RC00096,RC00141	ko00000,ko00001,ko01000,ko01002	-	-	-	Peptidase_M17,Peptidase_M17_N
k141_283029_1	932678.THERU_00495	5.87e-25	95.5	COG0209@1|root,COG0209@2|Bacteria	2|Bacteria	ribonucleoside-diphosphate reductase activity	nrdA	-	1.17.4.1	ko:K00525	ko00230,ko00240,ko01100,map00230,map00240,map01100	M00053	R02017,R02018,R02019,R02024	RC00613	ko00000,ko00001,ko00002,ko01000,ko03400	-	-	-	ATP-cone,Ribonuc_red_lgC,Ribonuc_red_lgN
k141_141559_1	1569209.BBPH01000089_gene2080	8.98e-235	665.0	COG4631@1|root,COG4631@2|Bacteria,1NQSR@1224|Proteobacteria,2TTAB@28211|Alphaproteobacteria,2PV0A@265|Paracoccus	28211|Alphaproteobacteria	Aldehyde oxidase and xanthine dehydrogenase, a/b hammerhead domain	xdhB	-	1.17.1.4	ko:K13482	ko00230,ko01100,ko01120,map00230,map01100,map01120	M00546	R01768,R02103	RC00143	ko00000,ko00001,ko00002,ko01000	-	-	-	Ald_Xan_dh_C,Ald_Xan_dh_C2
k141_80906_1	1267533.KB906734_gene4218	1.81e-48	171.0	COG0539@1|root,COG0539@2|Bacteria,3Y3DA@57723|Acidobacteria,2JHS3@204432|Acidobacteriia	204432|Acidobacteriia	Ribosomal protein S1	-	-	-	ko:K02945	ko03010,map03010	M00178	-	-	br01610,ko00000,ko00001,ko00002,ko03011	-	-	-	S1
k141_20273_1	351627.Csac_2605	6.18e-13	68.9	COG0675@1|root,COG0675@2|Bacteria,1TR3R@1239|Firmicutes,24AFY@186801|Clostridia	186801|Clostridia	Transposase, IS605 OrfB family	-	-	-	-	-	-	-	-	-	-	-	-	-
k141_161760_1	2325.TKV_c10950	7.3e-26	102.0	COG0675@1|root,COG0675@2|Bacteria	2|Bacteria	Transposase, IS605 OrfB family	-	-	-	-	-	-	-	-	-	-	-	-	-
k141_242606_1	1336803.PHEL49_0728	1.57e-48	169.0	COG1080@1|root,COG1080@2|Bacteria,4PN0Z@976|Bacteroidetes,1IK1B@117743|Flavobacteriia	976|Bacteroidetes	PEP-utilising enzyme, mobile domain	-	-	2.7.3.9	ko:K08483	ko02060,map02060	-	-	-	ko00000,ko00001,ko01000,ko02000	8.A.7	-	-	PEP-utilisers_N,PEP-utilizers,PEP-utilizers_C
k141_283030_1	932678.THERU_00820	2.6e-62	198.0	COG1622@1|root,COG1622@2|Bacteria	2|Bacteria	oxidoreductase activity, acting on a heme group of donors, oxygen as acceptor	coxB	GO:0005575,GO:0005623,GO:0005886,GO:0005887,GO:0006091,GO:0006119,GO:0006139,GO:0006163,GO:0006725,GO:0006753,GO:0006793,GO:0006796,GO:0006807,GO:0008150,GO:0008152,GO:0009117,GO:0009123,GO:0009126,GO:0009141,GO:0009144,GO:0009150,GO:0009161,GO:0009167,GO:0009199,GO:0009205,GO:0009259,GO:0009319,GO:0009987,GO:0015980,GO:0016020,GO:0016021,GO:0016310,GO:0017144,GO:0019637,GO:0019693,GO:0022900,GO:…	1.9.3.1	ko:K02275	ko00190,ko01100,map00190,map01100	M00155	R00081	RC00016	ko00000,ko00001,ko00002,ko01000	3.D.4.2,3.D.4.4,3.D.4.6	-	-	COX2,COX2_TM,Cytochrom_C,Cytochrome_CBB3
k141_303245_2	471881.PROPEN_02538	7.92e-10	60.8	COG0249@1|root,COG0249@2|Bacteria,1MUGX@1224|Proteobacteria,1RNW3@1236|Gammaproteobacteria,3Z13D@583|Proteus	1236|Gammaproteobacteria	DNA mismatch repair protein	mutS	GO:0000018,GO:0000166,GO:0003674,GO:0003676,GO:0003677,GO:0003684,GO:0003690,GO:0003824,GO:0005488,GO:0005515,GO:0005524,GO:0005575,GO:0005622,GO:0005623,GO:0005737,GO:0005829,GO:0006139,GO:0006259,GO:0006281,GO:0006298,GO:0006725,GO:0006807,GO:0006950,GO:0006974,GO:0008094,GO:0008144,GO:0008150,GO:0008152,GO:0008301,GO:0009987,GO:0016462,GO:0016787,GO:0016817,GO:0016818,GO:0016887,GO:0017076,GO:…	-	ko:K03555	ko03430,map03430	-	-	-	ko00000,ko00001,ko03400	-	-	iECW_1372.ECW_m2935,iWFL_1372.ECW_m2935	MutS_I,MutS_II,MutS_III,MutS_IV,MutS_V
k141_141560_1	608538.HTH_1814	1.6e-22	95.9	COG0409@1|root,COG0409@2|Bacteria,2G3SK@200783|Aquificae	200783|Aquificae	hydrogenase expression formation protein HypD	hypD	-	-	ko:K04654	-	-	-	-	ko00000	-	-	-	HypD
k141_343654_1	381764.Fnod_1523	1.36e-97	295.0	COG2239@1|root,COG2239@2|Bacteria,2GCC3@200918|Thermotogae	200918|Thermotogae	Acts as a magnesium transporter	-	-	-	ko:K06213	-	-	-	-	ko00000,ko02000	1.A.26.1	-	-	CBS,MgtE,MgtE_N
k141_101123_1	381666.H16_A2111	2.52e-15	73.2	COG1670@1|root,COG1670@2|Bacteria,1RCX2@1224|Proteobacteria,2VQS6@28216|Betaproteobacteria,1K8JN@119060|Burkholderiaceae	28216|Betaproteobacteria	Acetyltransferase (GNAT) domain	-	-	-	-	-	-	-	-	-	-	-	-	Acetyltransf_3
k141_101123_2	1166948.JPZL01000001_gene2921	3.2e-18	79.3	COG0454@1|root,COG0456@2|Bacteria,1QUWI@1224|Proteobacteria,1T23R@1236|Gammaproteobacteria,1XK5Z@135619|Oceanospirillales	135619|Oceanospirillales	Acetyltransferase (GNAT) domain	-	-	-	-	-	-	-	-	-	-	-	-	Acetyltransf_1
k141_323441_1	932678.THERU_06690	3.99e-34	124.0	COG0074@1|root,COG0074@2|Bacteria,2G3R8@200783|Aquificae	200783|Aquificae	Succinyl-CoA synthetase functions in the citric acid cycle (TCA), coupling the hydrolysis of succinyl-CoA to the synthesis of either ATP or GTP and thus represents the only step of substrate-level phosphorylation in the TCA. The alpha subunit of the enzyme binds the substrates coenzyme A and phosphate, while succinate binding and nucleotide specificity is provided by the beta subunit	sucD	-	6.2.1.5	ko:K01902	ko00020,ko00640,ko00660,ko00720,ko01100,ko01110,ko01120,ko01130,ko01200,map00020,map00640,map00660,map00720,map01100,map01110,map01120,map01130,map01200	M00009,M00011,M00173,M00374,M00620	R00405,R02404	RC00004,RC00014	ko00000,ko00001,ko00002,ko01000	-	-	-	CoA_binding,Ligase_CoA
k141_323441_2	400682.PAC_15703090	6.5e-11	61.6	COG0074@1|root,KOG1255@2759|Eukaryota,39YRN@33154|Opisthokonta,3BKWJ@33208|Metazoa	33208|Metazoa	Succinyl-CoA ligase like flavodoxin domain	-	-	-	-	-	-	-	-	-	-	-	-	CoA_binding,Ligase_CoA
k141_343656_1	903818.KI912268_gene1507	1.27e-23	98.6	COG1640@1|root,COG1640@2|Bacteria,3Y392@57723|Acidobacteria	57723|Acidobacteria	PFAM glycoside hydrolase, family 77	-	-	2.4.1.25	ko:K00705	ko00500,ko01100,map00500,map01100	-	R05196	RC00049	ko00000,ko00001,ko01000	-	GH77	-	Glyco_hydro_77
k141_242607_1	932678.THERU_01140	1.65e-82	256.0	COG0001@1|root,COG0001@2|Bacteria,2G3VU@200783|Aquificae	200783|Aquificae	PFAM Aminotransferase class-III	hemL	-	5.4.3.8	ko:K01845	ko00860,ko01100,ko01110,ko01120,map00860,map01100,map01110,map01120	M00121	R02272	RC00677	ko00000,ko00001,ko00002,ko01000,ko01007	-	-	-	Aminotran_3
k141_60693_1	608538.HTH_1367	5.67e-41	144.0	COG0498@1|root,COG0498@2|Bacteria,2G3NU@200783|Aquificae	200783|Aquificae	Catalyzes the gamma-elimination of phosphate from L- phosphohomoserine and the beta-addition of water to produce L- threonine	thrC_2	-	4.2.3.1	ko:K01733	ko00260,ko00750,ko01100,ko01110,ko01120,ko01230,map00260,map00750,map01100,map01110,map01120,map01230	M00018	R01466,R05086	RC00017,RC00526	ko00000,ko00001,ko00002,ko01000	-	-	-	PALP
k141_202179_1	1201288.M900_1328	3.34e-25	104.0	COG1404@1|root,COG1404@2|Bacteria,1MU3S@1224|Proteobacteria,42Q3Z@68525|delta/epsilon subdivisions,2MSP7@213481|Bdellovibrionales,2WJPC@28221|Deltaproteobacteria	213481|Bdellovibrionales	Belongs to the peptidase S8 family	-	-	-	-	-	-	-	-	-	-	-	-	CUB,He_PIG,Peptidase_S8
k141_80907_1	391596.PBAL39_08971	1.6e-63	206.0	28JXC@1|root,2Z8EX@2|Bacteria,4NF7D@976|Bacteroidetes,1IPZ3@117747|Sphingobacteriia	976|Bacteroidetes	-	-	-	-	-	-	-	-	-	-	-	-	-	-
k141_202180_1	1118235.CAJH01000020_gene1086	5.05e-62	206.0	COG2356@1|root,COG2374@1|root,COG2356@2|Bacteria,COG2374@2|Bacteria,1R64W@1224|Proteobacteria,1RZ3W@1236|Gammaproteobacteria,1X59R@135614|Xanthomonadales	135614|Xanthomonadales	Ribonuclease	-	-	-	-	-	-	-	-	-	-	-	-	Big_5,Endonuclease_1,LTD
k141_222398_1	38727.Pavir.Ba03769.1.p	1.48e-13	73.9	COG0525@1|root,KOG0432@2759|Eukaryota,37QE7@33090|Viridiplantae,3GBVU@35493|Streptophyta,3KMJS@4447|Liliopsida,3I7YG@38820|Poales	35493|Streptophyta	Belongs to the class-I aminoacyl-tRNA synthetase family	-	-	6.1.1.9	ko:K01873	ko00970,map00970	M00359,M00360	R03665	RC00055,RC00523	ko00000,ko00001,ko00002,ko01000,ko01007,ko03016	-	-	-	Anticodon_1,Val_tRNA-synt_C,tRNA-synt_1
k141_40481_1	1569209.BBPH01000159_gene1098	1.27e-39	132.0	COG3118@1|root,COG3118@2|Bacteria,1MZBB@1224|Proteobacteria,2UCCR@28211|Alphaproteobacteria,2PX72@265|Paracoccus	28211|Alphaproteobacteria	Thioredoxin-like	trxA	-	-	ko:K03671	ko04621,ko05418,map04621,map05418	-	-	-	ko00000,ko00001,ko03110	-	-	-	Thioredoxin
k141_161762_1	204536.SULAZ_0403	3.57e-28	110.0	2F1QF@1|root,33UQN@2|Bacteria,2G4X5@200783|Aquificae	200783|Aquificae	-	-	-	-	-	-	-	-	-	-	-	-	-	-
k141_161763_1	1242864.D187_006256	1.71e-52	180.0	COG0542@1|root,COG0542@2|Bacteria,1MURH@1224|Proteobacteria,42M9S@68525|delta/epsilon subdivisions,2WJSZ@28221|Deltaproteobacteria,2YUBF@29|Myxococcales	28221|Deltaproteobacteria	Part of a stress-induced multi-chaperone system, it is involved in the recovery of the cell from heat-induced damage, in cooperation with DnaK, DnaJ and GrpE	clpB	-	-	ko:K03695,ko:K03696	ko01100,ko04213,map01100,map04213	-	-	-	ko00000,ko00001,ko03110	-	-	-	AAA,AAA_2,ClpB_D2-small,Clp_N
k141_343657_1	439375.Oant_0986	1.09e-58	189.0	COG1434@1|root,COG1434@2|Bacteria,1RHMV@1224|Proteobacteria,2U957@28211|Alphaproteobacteria,1J1RH@118882|Brucellaceae	28211|Alphaproteobacteria	DUF218 domain	MA20_20455	-	-	-	-	-	-	-	-	-	-	-	DUF218
k141_262813_1	1100721.ALKO01000021_gene578	1.68e-292	825.0	COG1181@1|root,COG1181@2|Bacteria,1QWAW@1224|Proteobacteria,2VITI@28216|Betaproteobacteria,4ABKK@80864|Comamonadaceae	28216|Betaproteobacteria	RimK-like ATP-grasp domain	cphA2	-	6.3.2.29,6.3.2.30	ko:K03802	-	-	-	-	ko00000,ko01000	-	-	-	CPSase_L_D2,Mur_ligase_C,Mur_ligase_M,RimK
k141_262813_2	596153.Alide_0781	0.0	1217.0	COG0189@1|root,COG0769@1|root,COG0189@2|Bacteria,COG0769@2|Bacteria,1MVN2@1224|Proteobacteria,2VJMQ@28216|Betaproteobacteria,4AB6F@80864|Comamonadaceae	28216|Betaproteobacteria	Mur ligase, middle domain protein	cphA1	-	6.3.2.29,6.3.2.30	ko:K03802	-	-	-	-	ko00000,ko01000	-	-	-	Mur_ligase_C,Mur_ligase_M,RimK
k141_262813_3	1458427.BAWN01000012_gene717	2.57e-158	451.0	COG1619@1|root,COG1619@2|Bacteria,1MWIY@1224|Proteobacteria,2VHAS@28216|Betaproteobacteria,4AARA@80864|Comamonadaceae	28216|Betaproteobacteria	PFAM peptidase U61, LD-carboxypeptidase A	ldcA	-	3.4.17.13	ko:K01297	-	-	-	-	ko00000,ko01000,ko01002,ko01011	-	-	-	Peptidase_S66
k141_262813_4	596153.Alide_2603	6.92e-104	316.0	COG0590@1|root,COG0596@1|root,COG0590@2|Bacteria,COG0596@2|Bacteria,1RGU0@1224|Proteobacteria,2VR60@28216|Betaproteobacteria,4A9VR@80864|Comamonadaceae	28216|Betaproteobacteria	Catalyzes the deamination of adenosine to inosine at the wobble position 34 of tRNA(Arg2)	tadA	-	3.5.4.33,3.8.1.5	ko:K01563,ko:K11991	ko00361,ko00625,ko01100,ko01120,map00361,map00625,map01100,map01120	-	R05284,R05367,R05368,R05369,R05370,R07669,R07670,R10223	RC00477,RC01317,RC01340,RC01341,RC02013	ko00000,ko00001,ko01000,ko03016	-	-	-	Abhydrolase_1,MafB19-deam,TfoX_C
k141_262813_5	543728.Vapar_2794	5.19e-40	139.0	COG2808@1|root,COG2808@2|Bacteria,1N1B9@1224|Proteobacteria,2VRAJ@28216|Betaproteobacteria,4AA4V@80864|Comamonadaceae	28216|Betaproteobacteria	PFAM Negative transcriptional regulator	paiB	-	-	ko:K07734	-	-	-	-	ko00000,ko03000	-	-	-	FMN_bind_2
k141_262813_6	1045855.DSC_07510	1.74e-56	177.0	COG2361@1|root,COG2361@2|Bacteria,1RAGS@1224|Proteobacteria,1SA39@1236|Gammaproteobacteria,1X89P@135614|Xanthomonadales	135614|Xanthomonadales	Protein of unknown function DUF86	-	-	-	-	-	-	-	-	-	-	-	-	DUF86
k141_262813_7	1132855.KB913035_gene524	9.88e-45	146.0	COG1669@1|root,COG1669@2|Bacteria,1N17I@1224|Proteobacteria,2VVYD@28216|Betaproteobacteria,2KN7M@206350|Nitrosomonadales	206350|Nitrosomonadales	Nucleotidyltransferase domain	-	-	-	ko:K07075	-	-	-	-	ko00000	-	-	-	NTP_transf_2
k141_262813_8	887898.HMPREF0551_0923	0.0	988.0	COG0518@1|root,COG0519@1|root,COG0518@2|Bacteria,COG0519@2|Bacteria,1MU2A@1224|Proteobacteria,2VHNG@28216|Betaproteobacteria,1K4BU@119060|Burkholderiaceae	28216|Betaproteobacteria	Catalyzes the synthesis of GMP from XMP	guaA	-	6.3.5.2	ko:K01951	ko00230,ko00983,ko01100,map00230,map00983,map01100	M00050	R01230,R01231,R08244	RC00010,RC00204	ko00000,ko00001,ko00002,ko01000,ko01002	-	-	-	GATase,GMP_synt_C,NAD_synthase
k141_262813_9	216591.BCAL2554	1.19e-33	122.0	COG1569@1|root,COG1569@2|Bacteria,1PUMJ@1224|Proteobacteria,2VV5E@28216|Betaproteobacteria	28216|Betaproteobacteria	Large family of predicted nucleotide-binding domains	-	-	-	-	-	-	-	-	-	-	-	-	PIN_3
k141_262813_10	1424334.W822_08415	2.46e-24	93.6	COG2336@1|root,COG2336@2|Bacteria,1NBUD@1224|Proteobacteria,2VWF5@28216|Betaproteobacteria,3T811@506|Alcaligenaceae	28216|Betaproteobacteria	PFAM SpoVT AbrB	-	-	-	-	-	-	-	-	-	-	-	-	-
k141_262813_11	1458427.BAWN01000005_gene325	1.45e-300	827.0	COG0516@1|root,COG0517@1|root,COG0516@2|Bacteria,COG0517@2|Bacteria,1MUJM@1224|Proteobacteria,2VH9X@28216|Betaproteobacteria,4AAZ4@80864|Comamonadaceae	28216|Betaproteobacteria	Catalyzes the conversion of inosine 5'-phosphate (IMP) to xanthosine 5'-phosphate (XMP), the first committed and rate- limiting step in the de novo synthesis of guanine nucleotides, and therefore plays an important role in the regulation of cell growth	guaB	-	1.1.1.205	ko:K00088	ko00230,ko00983,ko01100,ko01110,map00230,map00983,map01100,map01110	M00050	R01130,R08240	RC00143,RC02207	ko00000,ko00001,ko00002,ko01000,ko04147	-	-	-	CBS,IMPDH,NMO
k141_262813_12	1458275.AZ34_10145	1.63e-26	102.0	COG2914@1|root,COG2914@2|Bacteria,1PU1P@1224|Proteobacteria,2WAP4@28216|Betaproteobacteria,4AFF8@80864|Comamonadaceae	28216|Betaproteobacteria	Belongs to the UPF0125 (RnfH) family	-	-	-	ko:K03154,ko:K09801	ko04122,map04122	-	-	-	ko00000,ko00001	-	-	-	Ub-RnfH
k141_262813_13	1458427.BAWN01000005_gene322	5.17e-72	225.0	COG2867@1|root,COG2867@2|Bacteria,1RGUH@1224|Proteobacteria,2VR4X@28216|Betaproteobacteria,4ADXJ@80864|Comamonadaceae	28216|Betaproteobacteria	Cyclase dehydrase	ratA	-	-	-	-	-	-	-	-	-	-	-	Polyketide_cyc
k141_262813_14	338969.Rfer_2139	1.67e-151	439.0	COG1024@1|root,COG1024@2|Bacteria,1MU0B@1224|Proteobacteria,2VH0G@28216|Betaproteobacteria,4A9MS@80864|Comamonadaceae	28216|Betaproteobacteria	PFAM Enoyl-CoA hydratase isomerase	-	-	4.2.1.17	ko:K01692	ko00071,ko00280,ko00281,ko00310,ko00360,ko00362,ko00380,ko00410,ko00627,ko00640,ko00650,ko00903,ko00930,ko01100,ko01110,ko01120,ko01130,ko01212,map00071,map00280,map00281,map00310,map00360,map00362,map00380,map00410,map00627,map00640,map00650,map00903,map00930,map01100,map01110,map01120,map01130,map01212	M00032,M00087	R03026,R03045,R04137,R04170,R04204,R04224,R04738,R04740,R04744,R04746,R04749,R05595,R06411,R06412,R06942,R08093	RC00831,RC00834,RC01086,RC01095,RC01098,RC01103,RC01217,RC02115	ko00000,ko00001,ko00002,ko01000	-	-	-	ECH_2
k141_262813_15	1123504.JQKD01000002_gene4013	1.41e-32	121.0	COG0697@1|root,COG0697@2|Bacteria,1RFZW@1224|Proteobacteria,2VJS5@28216|Betaproteobacteria,4ABFV@80864|Comamonadaceae	28216|Betaproteobacteria	EamA-like transporter family	-	-	-	-	-	-	-	-	-	-	-	-	EamA
k141_262813_16	1265502.KB905930_gene1537	0.0	1081.0	COG1217@1|root,COG1217@2|Bacteria,1MV5Q@1224|Proteobacteria,2VH2W@28216|Betaproteobacteria,4ACC8@80864|Comamonadaceae	28216|Betaproteobacteria	GTP-binding protein TypA	typA	-	-	ko:K06207	-	-	-	-	ko00000	-	-	-	EFG_C,GTP_EFTU,GTP_EFTU_D2
k141_262813_17	397945.Aave_3381	3.35e-137	399.0	COG0130@1|root,COG0130@2|Bacteria,1MV0N@1224|Proteobacteria,2VH97@28216|Betaproteobacteria,4AB6N@80864|Comamonadaceae	28216|Betaproteobacteria	Responsible for synthesis of pseudouridine from uracil- 55 in the psi GC loop of transfer RNAs	truB	-	5.4.99.25	ko:K03177	-	-	-	-	ko00000,ko01000,ko03016	-	-	-	TruB-C_2,TruB_C_2,TruB_N
k141_262813_18	398578.Daci_2991	1.3e-66	204.0	COG0858@1|root,COG0858@2|Bacteria,1MZPE@1224|Proteobacteria,2VR43@28216|Betaproteobacteria,4AE19@80864|Comamonadaceae	28216|Betaproteobacteria	One of several proteins that assist in the late maturation steps of the functional core of the 30S ribosomal subunit. Associates with free 30S ribosomal subunits (but not with 30S subunits that are part of 70S ribosomes or polysomes). Required for efficient processing of 16S rRNA. May interact with the 5'-terminal helix region of 16S rRNA	rbfA	-	-	ko:K02834	-	-	-	-	ko00000,ko03009	-	-	-	RBFA
k141_262813_19	397945.Aave_3383	0.0	1182.0	COG0532@1|root,COG0532@2|Bacteria,1MV26@1224|Proteobacteria,2VK2H@28216|Betaproteobacteria,4ABQS@80864|Comamonadaceae	28216|Betaproteobacteria	One of the essential components for the initiation of protein synthesis. Protects formylmethionyl-tRNA from spontaneous hydrolysis and promotes its binding to the 30S ribosomal subunits. Also involved in the hydrolysis of GTP during the formation of the 70S ribosomal complex	infB	-	-	ko:K02519	-	-	-	-	ko00000,ko03012,ko03029	-	-	-	GTP_EFTU,IF-2,IF2_N,IF2_assoc
k141_262813_20	1458427.BAWN01000035_gene1967	2.39e-286	791.0	COG0195@1|root,COG0195@2|Bacteria,1MWT7@1224|Proteobacteria,2VH2X@28216|Betaproteobacteria,4AA39@80864|Comamonadaceae	28216|Betaproteobacteria	Participates in both transcription termination and antitermination	nusA	-	-	ko:K02600	-	-	-	-	ko00000,ko03009,ko03021	-	-	-	HHH_5,KH_5,NusA_N,S1
k141_262813_21	1458427.BAWN01000035_gene1968	1.91e-75	233.0	COG0779@1|root,COG0779@2|Bacteria,1RDP2@1224|Proteobacteria,2VSRT@28216|Betaproteobacteria,4ABC7@80864|Comamonadaceae	28216|Betaproteobacteria	Required for maturation of 30S ribosomal subunits	rimP	-	-	ko:K09748	-	-	-	-	ko00000,ko03009	-	-	-	DUF150,DUF150_C
k141_262813_23	1458427.BAWN01000006_gene438	5.61e-165	464.0	COG0024@1|root,COG0024@2|Bacteria,1MU99@1224|Proteobacteria,2VH2K@28216|Betaproteobacteria,4AA2U@80864|Comamonadaceae	28216|Betaproteobacteria	TIGRFAM methionine aminopeptidase, type I	map	GO:0003674,GO:0003824,GO:0004177,GO:0005488,GO:0005506,GO:0005575,GO:0005622,GO:0005623,GO:0005737,GO:0005829,GO:0006464,GO:0006508,GO:0006807,GO:0008150,GO:0008152,GO:0008198,GO:0008233,GO:0008235,GO:0008237,GO:0008238,GO:0009987,GO:0016787,GO:0019538,GO:0036211,GO:0043167,GO:0043169,GO:0043170,GO:0043412,GO:0044237,GO:0044238,GO:0044260,GO:0044267,GO:0044424,GO:0044444,GO:0044464,GO:0046872,GO:…	3.4.11.18	ko:K01265	-	-	-	-	ko00000,ko01000,ko01002	-	-	-	Peptidase_M24
k141_262813_24	1458427.BAWN01000006_gene437	0.0	1263.0	COG2844@1|root,COG2844@2|Bacteria,1MV54@1224|Proteobacteria,2VI2G@28216|Betaproteobacteria,4AA9J@80864|Comamonadaceae	28216|Betaproteobacteria	Modifies, by uridylylation and deuridylylation, the PII regulatory proteins (GlnB and homologs), in response to the nitrogen status of the cell that GlnD senses through the glutamine level. Under low glutamine levels, catalyzes the conversion of the PII proteins and UTP to PII-UMP and PPi, while under higher glutamine levels, GlnD hydrolyzes PII-UMP to PII and UMP (deuridylylation). Thus, control…	glnD	-	2.7.7.59	ko:K00990	ko02020,map02020	-	-	-	ko00000,ko00001,ko01000	-	-	-	ACT,GlnD_UR_UTase,HD,NTP_transf_2
k141_262813_25	1408164.MOLA814_01536	9.64e-42	140.0	COG2010@1|root,COG2010@2|Bacteria,1N71Z@1224|Proteobacteria,2VUHM@28216|Betaproteobacteria	28216|Betaproteobacteria	Cytochrome c	-	-	-	-	-	-	-	-	-	-	-	-	-
k141_262813_26	365046.Rta_20930	1.34e-245	696.0	COG0272@1|root,COG0272@2|Bacteria,1MV3R@1224|Proteobacteria,2VIDE@28216|Betaproteobacteria,4AAN3@80864|Comamonadaceae	28216|Betaproteobacteria	DNA ligase that catalyzes the formation of phosphodiester linkages between 5'-phosphoryl and 3'-hydroxyl groups in double-stranded DNA using NAD as a coenzyme and as the energy source for the reaction. It is essential for DNA replication and repair of damaged DNA	ligA	-	6.5.1.2	ko:K01972	ko03030,ko03410,ko03420,ko03430,map03030,map03410,map03420,map03430	-	R00382	RC00005	ko00000,ko00001,ko01000,ko03032,ko03400	-	-	-	BRCT,DNA_ligase_OB,DNA_ligase_ZBD,DNA_ligase_aden,HHH_2,HHH_5
k141_141561_1	323261.Noc_0659	1.77e-24	103.0	COG0553@1|root,COG0553@2|Bacteria,1MX6H@1224|Proteobacteria,1RNRZ@1236|Gammaproteobacteria	1236|Gammaproteobacteria	Transcription regulator that activates transcription by stimulating RNA polymerase (RNAP) recycling in case of stress conditions such as supercoiled DNA or high salt concentrations. Probably acts by releasing the RNAP, when it is trapped or immobilized on tightly supercoiled DNA. Does not activate transcription on linear DNA. Probably not involved in DNA repair	-	-	-	-	-	-	-	-	-	-	-	-	DUF3883,Helicase_C,SNF2_N
k141_222399_1	522373.Smlt0691	5.97e-40	135.0	COG2165@1|root,COG2165@2|Bacteria,1NIHW@1224|Proteobacteria,1SE3Y@1236|Gammaproteobacteria,1X7PX@135614|Xanthomonadales	135614|Xanthomonadales	General secretion pathway protein	xpsI	-	-	ko:K02458	ko03070,ko05111,map03070,map05111	M00331	-	-	ko00000,ko00001,ko00002,ko02044	3.A.15	-	-	N_methyl
k141_222399_2	391008.Smal_0549	9.79e-64	197.0	COG4970@1|root,COG4970@2|Bacteria,1NA3K@1224|Proteobacteria,1T08R@1236|Gammaproteobacteria,1X7EQ@135614|Xanthomonadales	135614|Xanthomonadales	General secretion pathway protein	-	-	-	ko:K02457	ko03070,ko05111,map03070,map05111	M00331	-	-	ko00000,ko00001,ko00002,ko02044	3.A.15	-	-	GspH,N_methyl
k141_40482_2	608538.HTH_1504	4.04e-18	81.3	COG0745@1|root,COG0745@2|Bacteria,2G558@200783|Aquificae	200783|Aquificae	Transcriptional regulatory protein, C terminal	-	-	-	ko:K02483	-	-	-	-	ko00000,ko02022	-	-	-	Response_reg,Trans_reg_C
k141_80909_1	771875.Ferpe_1530	1.02e-152	434.0	COG1195@1|root,COG1195@2|Bacteria	2|Bacteria	single-stranded DNA binding	recF	GO:0000731,GO:0003674,GO:0003676,GO:0003677,GO:0003697,GO:0005488,GO:0005575,GO:0005622,GO:0005623,GO:0005737,GO:0005829,GO:0005886,GO:0006139,GO:0006259,GO:0006260,GO:0006281,GO:0006302,GO:0006725,GO:0006807,GO:0006950,GO:0006974,GO:0007154,GO:0008150,GO:0008152,GO:0009058,GO:0009059,GO:0009314,GO:0009411,GO:0009416,GO:0009432,GO:0009605,GO:0009628,GO:0009987,GO:0009991,GO:0016020,GO:0018130,GO:…	-	ko:K03629,ko:K07459	ko03440,map03440	-	-	-	ko00000,ko00001,ko03400	-	-	-	SMC_N
k141_323442_1	290400.Jann_3112	9.15e-57	191.0	COG0366@1|root,COG0366@2|Bacteria,1MVKX@1224|Proteobacteria,2TRS3@28211|Alphaproteobacteria	28211|Alphaproteobacteria	'PFAM Alpha amylase, catalytic	aglA2	GO:0005575,GO:0005622,GO:0005623,GO:0005737,GO:0044424,GO:0044464	3.2.1.20	ko:K01187	ko00052,ko00500,ko01100,map00052,map00500,map01100	-	R00028,R00801,R00802,R06087,R06088	RC00028,RC00049,RC00077	ko00000,ko00001,ko01000	-	GH31	-	Alpha-amylase,DUF3459,Malt_amylase_C
k141_68_1	1313265.JNIE01000003_gene1130	2.13e-52	177.0	COG0015@1|root,COG0015@2|Bacteria,2G3Q6@200783|Aquificae	200783|Aquificae	Belongs to the lyase 1 family. Adenylosuccinate lyase subfamily	purB	GO:0003674,GO:0003824,GO:0004018,GO:0006139,GO:0006163,GO:0006164,GO:0006167,GO:0006725,GO:0006753,GO:0006793,GO:0006796,GO:0006807,GO:0008150,GO:0008152,GO:0009058,GO:0009117,GO:0009123,GO:0009124,GO:0009126,GO:0009127,GO:0009150,GO:0009152,GO:0009156,GO:0009161,GO:0009165,GO:0009167,GO:0009168,GO:0009259,GO:0009260,GO:0009987,GO:0016829,GO:0016840,GO:0016842,GO:0017144,GO:0018130,GO:0019438,GO:…	4.3.2.2	ko:K01756	ko00230,ko00250,ko01100,ko01110,ko01130,map00230,map00250,map01100,map01110,map01130	M00048,M00049	R01083,R04559	RC00379,RC00444,RC00445	ko00000,ko00001,ko00002,ko01000	-	-	-	ADSL_C,Lyase_1
k141_161764_1	932678.THERU_04155	2.66e-41	139.0	COG0741@1|root,COG0741@2|Bacteria	2|Bacteria	lytic transglycosylase activity	-	-	-	-	-	-	-	-	-	-	-	-	SLT
k141_303247_1	34007.IT40_04575	5.4e-63	193.0	2E9D8@1|root,333KT@2|Bacteria,1N8ZU@1224|Proteobacteria,2UI0I@28211|Alphaproteobacteria,2PXCY@265|Paracoccus	28211|Alphaproteobacteria	-	-	-	-	-	-	-	-	-	-	-	-	-	-
k141_242610_1	1266998.ATUJ01000015_gene2202	2.85e-70	226.0	COG0206@1|root,COG0206@2|Bacteria,1MV2X@1224|Proteobacteria,2TS1Q@28211|Alphaproteobacteria,2PU5K@265|Paracoccus	28211|Alphaproteobacteria	Essential cell division protein that forms a contractile ring structure (Z ring) at the future cell division site. The regulation of the ring assembly controls the timing and the location of cell division. One of the functions of the FtsZ ring is to recruit other cell division proteins to the septum to produce a new cell wall between the dividing cells. Binds GTP and shows GTPase activity	ftsZ	-	-	ko:K03531	ko04112,map04112	-	-	-	ko00000,ko00001,ko02048,ko03036,ko04812	-	-	-	FtsZ_C,Tubulin
k141_60695_2	1330700.JQNC01000003_gene2019	5.48e-87	258.0	COG0461@1|root,COG0461@2|Bacteria,1WJ4R@1297|Deinococcus-Thermus	1297|Deinococcus-Thermus	Catalyzes the transfer of a ribosyl phosphate group from 5-phosphoribose 1-diphosphate to orotate, leading to the formation of orotidine monophosphate (OMP)	pyrE	-	2.4.2.10	ko:K00762	ko00240,ko01100,map00240,map01100	M00051	R01870	RC00611	ko00000,ko00001,ko00002,ko01000	-	-	-	Pribosyltran
k141_242611_1	257313.BP3426	3.16e-38	142.0	COG0154@1|root,COG0154@2|Bacteria,1MUVQ@1224|Proteobacteria,2VP9T@28216|Betaproteobacteria,3T5E3@506|Alcaligenaceae	28216|Betaproteobacteria	Belongs to the amidase family	gatA3	-	6.3.5.6,6.3.5.7	ko:K02433	ko00970,ko01100,map00970,map01100	-	R03905,R04212	RC00010	ko00000,ko00001,ko01000,ko03029	-	-	-	Amidase
k141_141562_1	521045.Kole_1227	9.21e-14	72.0	COG0538@1|root,COG0538@2|Bacteria,2GCSG@200918|Thermotogae	200918|Thermotogae	PFAM isocitrate isopropylmalate dehydrogenase	-	-	1.1.1.42	ko:K00031	ko00020,ko00480,ko00720,ko01100,ko01110,ko01120,ko01130,ko01200,ko01210,ko01230,ko04146,map00020,map00480,map00720,map01100,map01110,map01120,map01130,map01200,map01210,map01230,map04146	M00009,M00010,M00173,M00740	R00267,R00268,R01899	RC00001,RC00084,RC00114,RC00626,RC02801	br01601,ko00000,ko00001,ko00002,ko01000	-	-	-	Iso_dh
k141_202182_1	1219049.SP5_069_00900	1.08e-69	220.0	COG3547@1|root,COG3547@2|Bacteria,1MUER@1224|Proteobacteria,2TQTP@28211|Alphaproteobacteria,2K36C@204457|Sphingomonadales	204457|Sphingomonadales	Transposase IS116/IS110/IS902 family	-	-	-	-	-	-	-	-	-	-	-	-	DEDD_Tnp_IS110,Transposase_20
k141_202182_2	715226.ABI_45810	4.12e-15	72.4	2AU4W@1|root,31JRN@2|Bacteria	2|Bacteria	-	-	-	-	-	-	-	-	-	-	-	-	-	-
k141_141563_2	1323663.AROI01000014_gene21	3.97e-13	65.5	COG4974@1|root,COG4974@2|Bacteria,1MVAN@1224|Proteobacteria,1SV02@1236|Gammaproteobacteria	1236|Gammaproteobacteria	Phage integrase family	-	-	-	-	-	-	-	-	-	-	-	-	Phage_integrase
k141_141563_3	1323663.AROI01000014_gene20	3.98e-62	201.0	COG0517@1|root,COG0517@2|Bacteria,1MXI6@1224|Proteobacteria,1S0AJ@1236|Gammaproteobacteria	1236|Gammaproteobacteria	Putative transposase	-	-	-	-	-	-	-	-	-	-	-	-	Y2_Tnp,Zn_Tnp_IS91
k141_101126_1	638303.Thal_0693	7e-46	160.0	COG1220@1|root,COG1220@2|Bacteria,2G3TH@200783|Aquificae	200783|Aquificae	this subunit has chaperone activity. The binding of ATP and its subsequent hydrolysis by HslU are essential for unfolding of protein substrates subsequently hydrolyzed by HslV. HslU recognizes the N-terminal part of its protein substrates and unfolds these before they are guided to HslV for hydrolysis	hslU	-	-	ko:K03667	-	-	-	-	ko00000,ko03110	-	-	-	AAA_2,ClpB_D2-small
k141_40483_1	1313265.JNIE01000010_gene116	1.29e-44	152.0	COG1009@1|root,COG1009@2|Bacteria,2G3IY@200783|Aquificae	200783|Aquificae	TIGRFAM proton-translocating NADH-quinone oxidoreductase, chain L	nuoL1	-	1.6.5.3	ko:K00341	ko00190,ko01100,map00190,map01100	M00144	R11945	RC00061	ko00000,ko00001,ko00002,ko01000	3.D.1	-	-	NADH5_C,Proton_antipo_M,Proton_antipo_N
k141_323443_1	608538.HTH_0357	2.63e-34	127.0	COG0436@1|root,COG0436@2|Bacteria,2G3NP@200783|Aquificae	200783|Aquificae	Involved in the synthesis of meso-diaminopimelate (m-DAP or DL-DAP), required for both lysine and peptidoglycan biosynthesis. Catalyzes the direct conversion of tetrahydrodipicolinate to LL-diaminopimelate	dapL	-	2.6.1.83	ko:K10206	ko00300,ko01100,ko01110,ko01130,ko01230,map00300,map01100,map01110,map01130,map01230	M00527	R07613	RC00006,RC01847	ko00000,ko00001,ko00002,ko01000,ko01007	-	-	-	Aminotran_1_2
k141_40484_1	608538.HTH_1716	1e-45	157.0	COG1140@1|root,COG1140@2|Bacteria,2G4XI@200783|Aquificae	200783|Aquificae	4Fe-4S dicluster domain	-	-	1.7.5.1	ko:K00371,ko:K17051	ko00910,ko01120,ko02020,map00910,map01120,map02020	M00529,M00530,M00804	R00798,R01106,R09497	RC02812	ko00000,ko00001,ko00002,ko01000,ko02000	5.A.3.1,5.A.3.8	-	-	Fer4_11
k141_161765_1	608538.HTH_0853	6.39e-61	197.0	COG0050@1|root,COG0050@2|Bacteria,2G3VR@200783|Aquificae	200783|Aquificae	This protein promotes the GTP-dependent binding of aminoacyl-tRNA to the A-site of ribosomes during protein biosynthesis	tuf	-	-	ko:K02358	-	-	-	-	ko00000,ko03012,ko03029,ko04147	-	-	-	GTP_EFTU,GTP_EFTU_D2,GTP_EFTU_D3
k141_343659_1	754436.JCM19237_3224	3.03e-26	105.0	COG0138@1|root,COG0138@2|Bacteria,1MUDQ@1224|Proteobacteria,1RMWS@1236|Gammaproteobacteria,1XTI6@135623|Vibrionales	135623|Vibrionales	bifunctional purine biosynthesis protein purh	purH	GO:0003674,GO:0003824,GO:0004643,GO:0006139,GO:0006163,GO:0006164,GO:0006725,GO:0006753,GO:0006793,GO:0006796,GO:0006807,GO:0008150,GO:0008152,GO:0009058,GO:0009117,GO:0009150,GO:0009152,GO:0009165,GO:0009259,GO:0009260,GO:0009987,GO:0016740,GO:0016741,GO:0016742,GO:0018130,GO:0019438,GO:0019637,GO:0019693,GO:0034641,GO:0034654,GO:0044237,GO:0044238,GO:0044249,GO:0044271,GO:0044281,GO:0046390,GO:…	2.1.2.3,3.5.4.10	ko:K00602	ko00230,ko00670,ko01100,ko01110,ko01130,ko01523,map00230,map00670,map01100,map01110,map01130,map01523	M00048	R01127,R04560	RC00026,RC00263,RC00456	ko00000,ko00001,ko00002,ko01000,ko04147	-	-	-	AICARFT_IMPCHas,MGS
k141_121339_1	608538.HTH_1839	2.59e-43	153.0	COG0486@1|root,COG0486@2|Bacteria,2G3TR@200783|Aquificae	200783|Aquificae	Exhibits a very high intrinsic GTPase hydrolysis rate. Involved in the addition of a carboxymethylaminomethyl (cmnm) group at the wobble position (U34) of certain tRNAs, forming tRNA- cmnm(5)s(2)U34	mnmE	-	-	ko:K03650	-	-	R08701	RC00053,RC00209,RC00870	ko00000,ko01000,ko03016	-	-	-	MMR_HSR1,MnmE_helical,TrmE_N
k141_283035_1	232346.JHQL01000002_gene1255	9.09e-14	67.0	COG0211@1|root,COG0211@2|Bacteria,1MZGH@1224|Proteobacteria,1S8R2@1236|Gammaproteobacteria,1XKKY@135619|Oceanospirillales	135619|Oceanospirillales	Belongs to the bacterial ribosomal protein bL27 family	rpmA	-	-	ko:K02899	ko03010,map03010	M00178	-	-	br01610,ko00000,ko00001,ko00002,ko03011	-	-	-	Ribosomal_L27
k141_222401_1	935848.JAEN01000026_gene304	9.63e-65	207.0	COG0609@1|root,COG0609@2|Bacteria,1MV9W@1224|Proteobacteria,2TR9A@28211|Alphaproteobacteria,2PUWC@265|Paracoccus	28211|Alphaproteobacteria	FecCD transport family	-	-	-	ko:K02015	ko02010,map02010	M00240	-	-	ko00000,ko00001,ko00002,ko02000	3.A.1.14	-	-	FecCD
k141_20277_1	1337093.MBE-LCI_0444	1.26e-48	164.0	COG4231@1|root,COG4231@2|Bacteria,1MUKS@1224|Proteobacteria,2TSHH@28211|Alphaproteobacteria	28211|Alphaproteobacteria	COG4231 Indolepyruvate ferredoxin oxidoreductase, alpha and beta subunits	MA20_06130	-	1.2.7.8	ko:K04090	-	-	-	-	br01601,ko00000,ko01000	-	-	-	POR,TPP_enzyme_C
k141_323444_1	1313265.JNIE01000003_gene1130	1.9e-45	160.0	COG0015@1|root,COG0015@2|Bacteria,2G3Q6@200783|Aquificae	200783|Aquificae	Belongs to the lyase 1 family. Adenylosuccinate lyase subfamily	purB	GO:0003674,GO:0003824,GO:0004018,GO:0006139,GO:0006163,GO:0006164,GO:0006167,GO:0006725,GO:0006753,GO:0006793,GO:0006796,GO:0006807,GO:0008150,GO:0008152,GO:0009058,GO:0009117,GO:0009123,GO:0009124,GO:0009126,GO:0009127,GO:0009150,GO:0009152,GO:0009156,GO:0009161,GO:0009165,GO:0009167,GO:0009168,GO:0009259,GO:0009260,GO:0009987,GO:0016829,GO:0016840,GO:0016842,GO:0017144,GO:0018130,GO:0019438,GO:…	4.3.2.2	ko:K01756	ko00230,ko00250,ko01100,ko01110,ko01130,map00230,map00250,map01100,map01110,map01130	M00048,M00049	R01083,R04559	RC00379,RC00444,RC00445	ko00000,ko00001,ko00002,ko01000	-	-	-	ADSL_C,Lyase_1
k141_40485_1	1569209.BBPH01000159_gene1098	1.27e-39	132.0	COG3118@1|root,COG3118@2|Bacteria,1MZBB@1224|Proteobacteria,2UCCR@28211|Alphaproteobacteria,2PX72@265|Paracoccus	28211|Alphaproteobacteria	Thioredoxin-like	trxA	-	-	ko:K03671	ko04621,ko05418,map04621,map05418	-	-	-	ko00000,ko00001,ko03110	-	-	-	Thioredoxin
k141_161766_1	608538.HTH_1788	1.2e-67	219.0	COG1008@1|root,COG1008@2|Bacteria,2G3VS@200783|Aquificae	200783|Aquificae	TIGRFAM proton-translocating NADH-quinone oxidoreductase, chain M	nuoM1	-	1.6.5.3	ko:K00342	ko00190,ko01100,map00190,map01100	M00144	R11945	RC00061	ko00000,ko00001,ko00002,ko01000	3.D.1	-	-	Proton_antipo_M
k141_303249_1	439375.Oant_0052	3.67e-47	156.0	COG3103@1|root,COG4991@2|Bacteria,1NQF0@1224|Proteobacteria,2V4AD@28211|Alphaproteobacteria,1J333@118882|Brucellaceae	28211|Alphaproteobacteria	Bacterial SH3 domain homologues	-	-	-	-	-	-	-	-	-	-	-	-	SH3_3
k141_161767_1	932678.THERU_07835	4.53e-44	154.0	COG0770@1|root,COG0770@2|Bacteria,2G3KU@200783|Aquificae	200783|Aquificae	Involved in cell wall formation. Catalyzes the final step in the synthesis of UDP-N-acetylmuramoyl-pentapeptide, the precursor of murein	murF	-	6.3.2.10	ko:K01929	ko00300,ko00550,ko01100,ko01502,map00300,map00550,map01100,map01502	-	R04573,R04617	RC00064,RC00141	ko00000,ko00001,ko01000,ko01011	-	-	-	Mur_ligase,Mur_ligase_C,Mur_ligase_M
k141_121340_1	326427.Cagg_1770	3.43e-76	256.0	COG1572@1|root,COG1572@2|Bacteria,2GAID@200795|Chloroflexi,376C4@32061|Chloroflexia	32061|Chloroflexia	bacterial-type flagellum-dependent cell motility	-	-	-	-	-	-	-	-	-	-	-	-	-
k141_262815_1	1123253.AUBD01000001_gene1600	1.24e-103	305.0	COG1806@1|root,COG1806@2|Bacteria,1MUHU@1224|Proteobacteria,1RPHX@1236|Gammaproteobacteria,1X41E@135614|Xanthomonadales	135614|Xanthomonadales	Bifunctional serine threonine kinase and phosphorylase involved in the regulation of the phosphoenolpyruvate synthase (PEPS) by catalyzing its phosphorylation dephosphorylation	-	-	2.7.11.33,2.7.4.28	ko:K09773	-	-	-	-	ko00000,ko01000	-	-	-	Kinase-PPPase
k141_262815_2	658187.LDG_5295	1.82e-16	77.0	COG0574@1|root,COG0574@2|Bacteria,1MU0R@1224|Proteobacteria,1RP3T@1236|Gammaproteobacteria,1JCU0@118969|Legionellales	118969|Legionellales	Catalyzes the phosphorylation of pyruvate to phosphoenolpyruvate	ppsA	-	2.7.9.2	ko:K01007	ko00620,ko00680,ko00720,ko01100,ko01120,ko01200,map00620,map00680,map00720,map01100,map01120,map01200	M00173,M00374	R00199	RC00002,RC00015	ko00000,ko00001,ko00002,ko01000	-	-	-	PEP-utilizers,PEP-utilizers_C,PPDK_N
k141_283036_1	264732.Moth_0664	1.03e-77	258.0	COG0438@1|root,COG4372@1|root,COG0438@2|Bacteria,COG4372@2|Bacteria,1TQ1S@1239|Firmicutes,24GPH@186801|Clostridia,42GNU@68295|Thermoanaerobacterales	186801|Clostridia	Glycosyl transferases group 1	-	-	-	-	-	-	-	-	-	-	-	-	Glyco_trans_1_4
k141_141565_1	608538.HTH_1824	2.36e-22	94.7	COG3156@1|root,COG3156@2|Bacteria,2G4VW@200783|Aquificae	200783|Aquificae	Type II secretion system (T2SS), protein K	-	-	-	ko:K02460	ko03070,ko05111,map03070,map05111	M00331	-	-	ko00000,ko00001,ko00002,ko02044	3.A.15	-	-	T2SSK
k141_69_2	565655.ECBG_00401	1.17e-42	144.0	29J9P@1|root,30675@2|Bacteria,1TZAM@1239|Firmicutes,4I8I9@91061|Bacilli,4B2P8@81852|Enterococcaceae	91061|Bacilli	-	-	-	-	-	-	-	-	-	-	-	-	-	-
k141_80913_1	1231392.OCGS_0882	8.29e-124	385.0	COG3391@1|root,COG3391@2|Bacteria,1MXN7@1224|Proteobacteria,2TR83@28211|Alphaproteobacteria	28211|Alphaproteobacteria	Gene transfer agent	-	-	-	-	-	-	-	-	-	-	-	-	GTA_TIM,Phage-tail_3
k141_80914_1	1001585.MDS_1180	5.01e-37	130.0	COG0426@1|root,COG0426@2|Bacteria,1N2Y0@1224|Proteobacteria,1RNZ8@1236|Gammaproteobacteria,1YFGI@136841|Pseudomonas aeruginosa group	1236|Gammaproteobacteria	Metallo-beta-lactamase superfamily	-	-	-	-	-	-	-	-	-	-	-	-	Lactamase_B
k141_323447_1	861450.HMPREF0080_00717	5.83e-23	99.4	COG3276@1|root,COG3276@2|Bacteria,1TPQS@1239|Firmicutes,4H3RW@909932|Negativicutes	909932|Negativicutes	Elongation factor SelB, winged helix	-	-	-	ko:K03833	-	-	-	-	ko00000,ko03012	-	-	-	GTP_EFTU,GTP_EFTU_D2,SelB-wing_2,SelB-wing_3
k141_242613_1	1313265.JNIE01000005_gene338	2.39e-36	128.0	COG4752@1|root,COG4752@2|Bacteria,2G42R@200783|Aquificae	200783|Aquificae	SAM-dependent RNA methyltransferase	-	GO:0003674,GO:0003824,GO:0016740,GO:0016772,GO:0016779,GO:0050518,GO:0070567	-	-	-	-	-	-	-	-	-	-	Methyltrn_RNA_4
k141_202185_1	1429851.X548_19790	5.1e-63	204.0	COG0183@1|root,COG0183@2|Bacteria,1MU5G@1224|Proteobacteria,1RNGU@1236|Gammaproteobacteria,1X3P8@135614|Xanthomonadales	135614|Xanthomonadales	Catalyzes the synthesis of acetoacetyl coenzyme A from two molecules of acetyl coenzyme A. It can also act as a thiolase, catalyzing the reverse reaction and generating two-carbon units from the four-carbon product of fatty acid oxidation	yfcY	-	2.3.1.9	ko:K00626	ko00071,ko00072,ko00280,ko00310,ko00362,ko00380,ko00620,ko00630,ko00640,ko00650,ko00720,ko00900,ko01100,ko01110,ko01120,ko01130,ko01200,ko01212,ko02020,map00071,map00072,map00280,map00310,map00362,map00380,map00620,map00630,map00640,map00650,map00720,map00900,map01100,map01110,map01120,map01130,map01200,map01212,map02020	M00088,M00095,M00373,M00374,M00375	R00238,R01177	RC00004,RC00326	ko00000,ko00001,ko00002,ko01000,ko04147	-	-	-	Thiolase_C,Thiolase_N
k141_283038_1	1123325.JHUV01000009_gene266	2.21e-26	105.0	2F1QF@1|root,33UQN@2|Bacteria,2G4X5@200783|Aquificae	200783|Aquificae	-	-	-	-	-	-	-	-	-	-	-	-	-	-
k141_70_1	439375.Oant_2038	1.01e-103	300.0	COG0764@1|root,COG0764@2|Bacteria,1RH2T@1224|Proteobacteria,2U7G4@28211|Alphaproteobacteria,1J2XI@118882|Brucellaceae	28211|Alphaproteobacteria	Involved in unsaturated fatty acids biosynthesis. Catalyzes the dehydration of short chain beta-hydroxyacyl-ACPs and long chain saturated and unsaturated beta-hydroxyacyl-ACPs	fabZ	-	4.2.1.59	ko:K02372	ko00061,ko00780,ko01100,ko01212,map00061,map00780,map01100,map01212	M00083,M00572	R04428,R04535,R04537,R04544,R04568,R04954,R04965,R07764,R10117,R10121	RC00831,RC01095	ko00000,ko00001,ko00002,ko01000,ko01004	-	-	-	FabA
k141_181979_1	1348908.KI518589_gene2540	1.11e-138	409.0	COG4626@1|root,COG4626@2|Bacteria,1TPU1@1239|Firmicutes,4HAXI@91061|Bacilli,1ZE32@1386|Bacillus	91061|Bacilli	Terminase	-	-	-	-	-	-	-	-	-	-	-	-	Terminase_1
k141_40487_1	608538.HTH_1835	1.39e-38	140.0	COG0477@1|root,COG2814@2|Bacteria,2G4EI@200783|Aquificae	200783|Aquificae	Sugar (and other) transporter	-	-	-	-	-	-	-	-	-	-	-	-	MFS_1
k141_303250_1	1123376.AUIU01000011_gene1103	2.16e-11	60.5	COG1318@1|root,COG1318@2|Bacteria	2|Bacteria	COGs COG1318 transcriptional regulator protein	-	-	-	-	-	-	-	-	-	-	-	-	HTH_3
k141_343661_1	273068.TTE1669	4.72e-49	169.0	COG0675@1|root,COG0675@2|Bacteria,1TR3R@1239|Firmicutes,24AFY@186801|Clostridia,42FGM@68295|Thermoanaerobacterales	186801|Clostridia	Transposase, IS605 OrfB family	-	-	-	-	-	-	-	-	-	-	-	-	-
k141_303251_1	1453500.AT05_06350	9.59e-42	146.0	COG4886@1|root,COG4886@2|Bacteria	2|Bacteria	regulation of response to stimulus	-	-	-	-	-	-	-	-	-	-	-	-	DUF285,Flg_new,Gram_pos_anchor,LRR_5,MucBP,SLAP
k141_303252_3	224324.aq_685	2.31e-12	63.9	COG0394@1|root,COG0394@2|Bacteria,2G51E@200783|Aquificae	200783|Aquificae	low molecular weight phosphotyrosine protein phosphatase	-	-	1.20.4.1	ko:K03741	-	-	-	-	ko00000,ko01000	-	-	-	LMWPc
k141_141567_1	1569209.BBPH01000073_gene760	4.97e-22	89.7	COG0344@1|root,COG0344@2|Bacteria,1RD4Z@1224|Proteobacteria,2U7BZ@28211|Alphaproteobacteria,2PW90@265|Paracoccus	28211|Alphaproteobacteria	Catalyzes the transfer of an acyl group from acyl- phosphate (acyl-PO(4)) to glycerol-3-phosphate (G3P) to form lysophosphatidic acid (LPA). This enzyme utilizes acyl-phosphate as fatty acyl donor, but not acyl-CoA or acyl-ACP	plsY	-	2.3.1.15	ko:K08591	ko00561,ko00564,ko01100,ko01110,map00561,map00564,map01100,map01110	M00089	R00851,R09380	RC00004,RC00039,RC00041	ko00000,ko00001,ko00002,ko01000,ko01004	-	-	-	G3P_acyltransf
k141_141567_2	1266998.ATUJ01000006_gene208	1.05e-254	704.0	COG0044@1|root,COG0044@2|Bacteria,1MVXY@1224|Proteobacteria,2TSTM@28211|Alphaproteobacteria,2PVQA@265|Paracoccus	28211|Alphaproteobacteria	Catalyzes the reversible hydrolysis of the amide bond within dihydroorotate. This metabolic intermediate is required for the biosynthesis of pyrimidine nucleotides	pyrC	-	3.5.2.3	ko:K01465	ko00240,ko01100,map00240,map01100	M00051	R01993	RC00632	ko00000,ko00001,ko00002,ko01000	-	-	-	Amidohydro_1
k141_242615_1	345341.KUTG_07437	2.25e-20	92.0	COG1609@1|root,COG1609@2|Bacteria,2GJRG@201174|Actinobacteria,4DZ3G@85010|Pseudonocardiales	201174|Actinobacteria	Bacterial regulatory proteins, lacI family	-	-	-	ko:K02529	-	-	-	-	ko00000,ko03000	-	-	-	LacI,Peripla_BP_3
k141_222403_1	608538.HTH_1879	1.48e-29	111.0	COG1150@1|root,COG1150@2|Bacteria	2|Bacteria	4Fe-4S dicluster domain	hdrC	-	1.8.7.3,1.8.98.4,1.8.98.5,1.8.98.6	ko:K03389,ko:K03390,ko:K16887,ko:K18930,ko:K22482	ko00680,ko01100,ko01120,ko01200,map00680,map01100,map01120,map01200	M00356,M00357,M00563,M00567	R04540,R11928,R11931,R11943,R11944	RC00011	ko00000,ko00001,ko00002,ko01000	-	-	iAF987.Gmet_3424	CCG,FAD-oxidase_C,FAD_binding_4,Fer4_17,Fer4_7,Fer4_8,Fer4_9
k141_283039_1	608538.HTH_1893	1.54e-62	201.0	COG0045@1|root,COG0045@2|Bacteria,2G3SH@200783|Aquificae	200783|Aquificae	Succinyl-CoA synthetase functions in the citric acid cycle (TCA), coupling the hydrolysis of succinyl-CoA to the synthesis of either ATP or GTP and thus represents the only step of substrate-level phosphorylation in the TCA. The beta subunit provides nucleotide specificity of the enzyme and binds the substrate succinate, while the binding sites for coenzyme A and phosphate are found in the alpha …	sucC	-	6.2.1.5	ko:K01903	ko00020,ko00640,ko00660,ko00720,ko01100,ko01110,ko01120,ko01130,ko01200,map00020,map00640,map00660,map00720,map01100,map01110,map01120,map01130,map01200	M00009,M00011,M00173,M00374,M00620	R00405,R02404	RC00004,RC00014	ko00000,ko00001,ko00002,ko01000	-	-	-	ATP-grasp_2,Ligase_CoA
k141_161769_1	608538.HTH_0699	2.67e-17	77.8	COG0590@1|root,COG0590@2|Bacteria,2G46W@200783|Aquificae	200783|Aquificae	Catalyzes the deamination of adenosine to inosine at the wobble position 34 of tRNA(Arg2)	tadA	GO:0002097,GO:0002100,GO:0006139,GO:0006382,GO:0006396,GO:0006399,GO:0006400,GO:0006725,GO:0006807,GO:0008033,GO:0008150,GO:0008152,GO:0009451,GO:0009987,GO:0010467,GO:0016070,GO:0016553,GO:0034470,GO:0034641,GO:0034660,GO:0043170,GO:0043412,GO:0044237,GO:0044238,GO:0046483,GO:0071704,GO:0090304,GO:1901360	3.5.4.33	ko:K11991	-	-	R10223	RC00477	ko00000,ko01000,ko03016	-	-	-	MafB19-deam
k141_181981_1	932678.THERU_07945	6.53e-70	229.0	COG0511@1|root,COG5016@1|root,COG0511@2|Bacteria,COG5016@2|Bacteria,2G3RB@200783|Aquificae	200783|Aquificae	Oxaloacetate decarboxylase alpha subunit	oadA	-	6.4.1.1	ko:K01960	ko00020,ko00620,ko00720,ko01100,ko01120,ko01200,ko01230,map00020,map00620,map00720,map01100,map01120,map01200,map01230	M00173,M00620	R00344	RC00040,RC00367	ko00000,ko00001,ko00002,ko01000	-	-	-	Biotin_lipoyl,HMGL-like,PYC_OADA
k141_60699_1	5147.XP_003342880.1	5.61e-13	66.6	COG0653@1|root,2QS7I@2759|Eukaryota	2759|Eukaryota	ATPase-coupled protein transmembrane transporter activity	-	-	-	-	-	-	-	-	-	-	-	-	SecA_DEAD,SecA_PP_bind,SecA_SW
k141_181982_1	381764.Fnod_1336	3.36e-102	299.0	COG1351@1|root,COG1351@2|Bacteria,2GC26@200918|Thermotogae	200918|Thermotogae	Catalyzes the reductive methylation of 2'-deoxyuridine- 5'-monophosphate (dUMP) to 2'-deoxythymidine-5'-monophosphate (dTMP) while utilizing 5,10-methylenetetrahydrofolate (mTHF) as the methyl donor, and NAD(P)H and FADH(2) as the reductant	thyX	-	2.1.1.148	ko:K03465	ko00240,ko00670,ko01100,map00240,map00670,map01100	-	R06613	RC00022,RC00332	ko00000,ko00001,ko01000	-	-	-	Thy1
k141_323449_1	159087.Daro_1270	5.03e-36	134.0	COG0472@1|root,COG0472@2|Bacteria,1MWYW@1224|Proteobacteria,2VIE1@28216|Betaproteobacteria,2KXGD@206389|Rhodocyclales	206389|Rhodocyclales	Glycosyl transferase family 4	-	-	2.7.8.33,2.7.8.35	ko:K02851	-	-	R08856	RC00002	ko00000,ko01000,ko01003,ko01005	-	-	-	Glycos_transf_4
k141_303253_1	321327.CYA_1839	2.38e-51	165.0	2E67S@1|root,330W8@2|Bacteria,1GJDV@1117|Cyanobacteria,1H1JR@1129|Synechococcus	1117|Cyanobacteria	May protect the nitrogenase Fe-Mo protein from oxidative damage	nifW	-	-	ko:K02595	-	-	-	-	ko00000	-	-	-	NifW
k141_303253_2	321327.CYA_1840	1.65e-53	169.0	COG0633@1|root,COG0633@2|Bacteria,1G6MQ@1117|Cyanobacteria,1H19Y@1129|Synechococcus	1117|Cyanobacteria	2Fe-2S iron-sulfur cluster binding domain	-	-	-	ko:K02639	ko00195,map00195	-	-	-	ko00000,ko00001,ko00194	-	-	-	Fer2
k141_202187_1	608538.HTH_1264	1.98e-32	121.0	COG1893@1|root,COG1893@2|Bacteria,2G45N@200783|Aquificae	200783|Aquificae	Catalyzes the NADPH-dependent reduction of ketopantoate into pantoic acid	panE	GO:0003674,GO:0003824,GO:0005575,GO:0005622,GO:0005623,GO:0005737,GO:0006082,GO:0006520,GO:0006573,GO:0006575,GO:0006732,GO:0006766,GO:0006767,GO:0006807,GO:0008150,GO:0008152,GO:0008677,GO:0009058,GO:0009081,GO:0009108,GO:0009110,GO:0009987,GO:0015939,GO:0015940,GO:0016053,GO:0016491,GO:0016614,GO:0016616,GO:0019752,GO:0032787,GO:0033317,GO:0034641,GO:0042364,GO:0042398,GO:0043436,GO:0043603,GO:…	1.1.1.169	ko:K00077	ko00770,ko01100,ko01110,map00770,map01100,map01110	M00119	R02472	RC00726	ko00000,ko00001,ko00002,ko01000	-	-	-	ApbA,ApbA_C
k141_141568_1	1449080.JQMV01000003_gene586	2.52e-75	230.0	COG1028@1|root,COG1028@2|Bacteria,1WJBN@1297|Deinococcus-Thermus	1297|Deinococcus-Thermus	COGs COG1028 Dehydrogenase with different specificities (related to short-chain alcohol dehydrogenase)	-	-	1.1.1.100	ko:K00059	ko00061,ko00333,ko00780,ko01040,ko01100,ko01130,ko01212,map00061,map00333,map00780,map01040,map01100,map01130,map01212	M00083,M00572	R04533,R04534,R04536,R04543,R04566,R04953,R04964,R07759,R07763,R10116,R10120,R11671	RC00029,RC00117	ko00000,ko00001,ko00002,ko01000,ko01004	-	-	-	adh_short_C2
k141_141568_2	1123386.AUIW01000020_gene1585	3.7e-31	110.0	COG0236@1|root,COG0236@2|Bacteria,1WKP9@1297|Deinococcus-Thermus	1297|Deinococcus-Thermus	Carrier of the growing fatty acid chain in fatty acid biosynthesis	acpP	-	-	ko:K02078	-	-	-	-	ko00000,ko00001	-	-	-	PP-binding
k141_242616_1	1286631.X805_23540	1.66e-36	130.0	COG0842@1|root,COG0842@2|Bacteria,1MVUG@1224|Proteobacteria,2VJWU@28216|Betaproteobacteria,1KJA6@119065|unclassified Burkholderiales	28216|Betaproteobacteria	ABC-2 family transporter protein	-	-	-	ko:K01992	-	M00254	-	-	ko00000,ko00002,ko02000	3.A.1	-	-	ABC2_membrane
k141_242616_2	748247.AZKH_1535	1.71e-101	301.0	COG1235@1|root,COG1235@2|Bacteria,1MWI5@1224|Proteobacteria,2VJUF@28216|Betaproteobacteria,2KVU8@206389|Rhodocyclales	206389|Rhodocyclales	May be involved in the transport of PQQ or its precursor to the periplasm	pqqB	-	-	ko:K06136	-	-	-	-	ko00000	-	-	-	Lactamase_B_2
k141_72_1	224324.aq_903	6.15e-11	60.5	COG0590@1|root,COG0590@2|Bacteria,2G46W@200783|Aquificae	200783|Aquificae	Catalyzes the deamination of adenosine to inosine at the wobble position 34 of tRNA(Arg2)	tadA	GO:0002097,GO:0002100,GO:0006139,GO:0006382,GO:0006396,GO:0006399,GO:0006400,GO:0006725,GO:0006807,GO:0008033,GO:0008150,GO:0008152,GO:0009451,GO:0009987,GO:0010467,GO:0016070,GO:0016553,GO:0034470,GO:0034641,GO:0034660,GO:0043170,GO:0043412,GO:0044237,GO:0044238,GO:0046483,GO:0071704,GO:0090304,GO:1901360	3.5.4.33	ko:K11991	-	-	R10223	RC00477	ko00000,ko01000,ko03016	-	-	-	MafB19-deam
k141_80916_1	1313265.JNIE01000002_gene619	2.3e-30	114.0	COG0050@1|root,COG0050@2|Bacteria,2G3VR@200783|Aquificae	200783|Aquificae	This protein promotes the GTP-dependent binding of aminoacyl-tRNA to the A-site of ribosomes during protein biosynthesis	tuf	-	-	ko:K02358	-	-	-	-	ko00000,ko03012,ko03029,ko04147	-	-	-	GTP_EFTU,GTP_EFTU_D2,GTP_EFTU_D3
k141_80916_2	638303.Thal_0619	1.86e-21	85.9	COG0051@1|root,COG0051@2|Bacteria,2G464@200783|Aquificae	200783|Aquificae	Involved in the binding of tRNA to the ribosomes	rpsJ	GO:0003674,GO:0003735,GO:0005198,GO:0005575,GO:0005622,GO:0005623,GO:0005737,GO:0005840,GO:0006412,GO:0006518,GO:0006807,GO:0008150,GO:0008152,GO:0009058,GO:0009059,GO:0009987,GO:0010467,GO:0015935,GO:0019538,GO:0032991,GO:0034641,GO:0034645,GO:0043043,GO:0043170,GO:0043226,GO:0043228,GO:0043229,GO:0043232,GO:0043603,GO:0043604,GO:0044237,GO:0044238,GO:0044249,GO:0044260,GO:0044267,GO:0044271,GO:…	-	ko:K02946	ko03010,map03010	M00178,M00179	-	-	br01610,ko00000,ko00001,ko00002,ko03011	-	-	-	Ribosomal_S10
k141_101132_1	1313265.JNIE01000002_gene901	2.28e-22	97.4	COG1867@1|root,COG1867@2|Bacteria	2|Bacteria	N(2),N(2)-dimethylguanosine tRNA methyltransferase	trm1	GO:0001510,GO:0002940,GO:0003674,GO:0003824,GO:0004809,GO:0006139,GO:0006396,GO:0006399,GO:0006400,GO:0006725,GO:0006807,GO:0008033,GO:0008150,GO:0008152,GO:0008168,GO:0008170,GO:0008173,GO:0008175,GO:0008757,GO:0009451,GO:0009987,GO:0010467,GO:0016070,GO:0016423,GO:0016740,GO:0016741,GO:0030488,GO:0032259,GO:0034470,GO:0034641,GO:0034660,GO:0043170,GO:0043412,GO:0043414,GO:0044237,GO:0044238,GO:…	2.1.1.215,2.1.1.216	ko:K00555	-	-	-	-	ko00000,ko01000,ko03016	-	-	-	TRM
k141_60700_1	932678.THERU_00070	2.02e-14	74.7	COG3291@1|root,COG3291@2|Bacteria	2|Bacteria	metallopeptidase activity	-	-	3.2.1.4	ko:K01179	ko00500,ko01100,map00500,map01100	-	R06200,R11307,R11308	-	ko00000,ko00001,ko01000	-	GH5,GH9	-	CBM_2,CBM_3,Glyco_hydro_48,Glyco_hydro_9,PKD
k141_222404_1	562970.Btus_1650	1.78e-11	65.1	COG2452@1|root,COG2452@2|Bacteria,1UZS8@1239|Firmicutes	1239|Firmicutes	TIGRFAM DNA binding domain protein, excisionase family	-	-	-	-	-	-	-	-	-	-	-	-	HTH_17,MerR,Resolvase
k141_141569_1	608538.HTH_1731	1.29e-47	164.0	COG0128@1|root,COG0128@2|Bacteria,2G3JZ@200783|Aquificae	200783|Aquificae	Catalyzes the transfer of the enolpyruvyl moiety of phosphoenolpyruvate (PEP) to the 5-hydroxyl of shikimate-3- phosphate (S3P) to produce enolpyruvyl shikimate-3-phosphate and inorganic phosphate	aroA	GO:0003674,GO:0003824,GO:0003866,GO:0006082,GO:0008150,GO:0008152,GO:0009058,GO:0009423,GO:0009987,GO:0016053,GO:0016740,GO:0016765,GO:0019752,GO:0043436,GO:0043648,GO:0043650,GO:0044237,GO:0044249,GO:0044281,GO:0044283,GO:0046394,GO:0046417,GO:0071704,GO:1901576	2.5.1.19	ko:K00800	ko00400,ko01100,ko01110,ko01130,ko01230,map00400,map01100,map01110,map01130,map01230	M00022	R03460	RC00350	ko00000,ko00001,ko00002,ko01000	-	-	-	EPSP_synthase
k141_80917_1	771875.Ferpe_0015	0.0	1204.0	COG2114@1|root,COG4252@1|root,COG2114@2|Bacteria,COG4252@2|Bacteria,2GCKR@200918|Thermotogae	200918|Thermotogae	Guanylate cyclase	-	-	4.6.1.1	ko:K01768	ko00230,ko02025,ko04113,ko04213,map00230,map02025,map04113,map04213	M00695	R00089,R00434	RC00295	ko00000,ko00001,ko00002,ko01000	-	-	-	CHASE2,Guanylate_cyc
k141_242617_1	932678.THERU_00375	7.93e-67	214.0	COG1158@1|root,COG1158@2|Bacteria,2G3QU@200783|Aquificae	200783|Aquificae	Facilitates transcription termination by a mechanism that involves Rho binding to the nascent RNA, activation of Rho's RNA-dependent ATPase activity, and release of the mRNA from the DNA template	rho	-	-	ko:K03628	ko03018,map03018	-	-	-	ko00000,ko00001,ko03019,ko03021	-	-	-	ATP-synt_ab,Rho_N,Rho_RNA_bind
k141_161770_1	224324.aq_1814	6.95e-26	102.0	COG0428@1|root,COG0428@2|Bacteria,2G4UW@200783|Aquificae	200783|Aquificae	ZIP Zinc transporter	-	-	-	ko:K07238	-	-	-	-	ko00000,ko02000	2.A.5.5	-	-	Zip
k141_161771_2	224324.aq_054	2.06e-46	154.0	COG4752@1|root,COG4752@2|Bacteria,2G42R@200783|Aquificae	200783|Aquificae	SAM-dependent RNA methyltransferase	-	GO:0003674,GO:0003824,GO:0016740,GO:0016772,GO:0016779,GO:0050518,GO:0070567	-	-	-	-	-	-	-	-	-	-	Methyltrn_RNA_4
k141_303254_1	1330700.JQNC01000003_gene1237	1.14e-98	291.0	COG0247@1|root,COG0247@2|Bacteria,1WIZV@1297|Deinococcus-Thermus	1297|Deinococcus-Thermus	Fe-S oxidoreductase	-	-	-	ko:K18928	-	-	-	-	ko00000	-	-	-	CCG
k141_40489_1	1123373.ATXI01000015_gene1186	3.36e-56	180.0	COG0087@1|root,COG0087@2|Bacteria,2GHBZ@200940|Thermodesulfobacteria	200940|Thermodesulfobacteria	One of the primary rRNA binding proteins, it binds directly near the 3'-end of the 23S rRNA, where it nucleates assembly of the 50S subunit	rplC	-	-	ko:K02906	ko03010,map03010	M00178,M00179	-	-	br01610,ko00000,ko00001,ko00002,ko03011	-	-	-	Ribosomal_L3
k141_40489_2	161156.JQKW01000006_gene1032	1.49e-60	187.0	COG0051@1|root,COG0051@2|Bacteria,2GHYZ@200940|Thermodesulfobacteria	200940|Thermodesulfobacteria	Involved in the binding of tRNA to the ribosomes	rpsJ	-	-	ko:K02946	ko03010,map03010	M00178,M00179	-	-	br01610,ko00000,ko00001,ko00002,ko03011	-	-	-	Ribosomal_S10
k141_40489_3	289377.HL41_05455	1.16e-283	775.0	COG0050@1|root,COG0050@2|Bacteria,2GGV0@200940|Thermodesulfobacteria	200940|Thermodesulfobacteria	GTP-dependent binding of aminoacyl-tRNA to the A-site of ribosomes during protein biosynthesis	-	-	-	ko:K02358	-	-	-	-	ko00000,ko03012,ko03029,ko04147	-	-	-	GTP_EFTU,GTP_EFTU_D2,GTP_EFTU_D3
k141_40489_4	161156.JQKW01000004_gene1674	0.0	1239.0	COG0480@1|root,COG0480@2|Bacteria,2GH6R@200940|Thermodesulfobacteria	200940|Thermodesulfobacteria	Catalyzes the GTP-dependent ribosomal translocation step during translation elongation. During this step, the ribosome changes from the pre-translocational (PRE) to the post- translocational (POST) state as the newly formed A-site-bound peptidyl-tRNA and P-site-bound deacylated tRNA move to the P and E sites, respectively. Catalyzes the coordinated movement of the two tRNA molecules, the mRNA and…	fusA	-	-	ko:K02355	-	-	-	-	ko00000,ko03012,ko03029	-	-	-	EFG_C,EFG_II,EFG_IV,GTP_EFTU,GTP_EFTU_D2
k141_40489_5	289377.HL41_05465	4.58e-92	271.0	COG0049@1|root,COG0049@2|Bacteria,2GHIF@200940|Thermodesulfobacteria	200940|Thermodesulfobacteria	One of the primary rRNA binding proteins, it binds directly to 16S rRNA where it nucleates assembly of the head domain of the 30S subunit. Is located at the subunit interface close to the decoding center, probably blocks exit of the E-site tRNA	rpsG	-	-	ko:K02992	ko03010,map03010	M00178,M00179	-	-	br01610,ko00000,ko00001,ko00002,ko03011	-	-	-	Ribosomal_S7
k141_40489_6	161156.JQKW01000008_gene543	8.52e-31	114.0	COG0517@1|root,COG0517@2|Bacteria,2GI21@200940|Thermodesulfobacteria	200940|Thermodesulfobacteria	Domain in cystathionine beta-synthase and other proteins.	-	-	-	-	-	-	-	-	-	-	-	-	CBS
k141_40489_7	224325.AF_2264	9.91e-43	145.0	COG2050@1|root,arCOG00777@2157|Archaea,2XXGC@28890|Euryarchaeota	28890|Euryarchaeota	protein possibly involved in aromatic compounds catabolism	paaI	-	-	ko:K02614	ko00360,map00360	-	R09840	RC00004,RC00014	ko00000,ko00001,ko01000	-	-	-	4HBT
k141_343662_1	675813.VIB_002595	0.0	927.0	COG2271@1|root,COG2271@2|Bacteria,1MX4V@1224|Proteobacteria,1RMB3@1236|Gammaproteobacteria,1XSIZ@135623|Vibrionales	135623|Vibrionales	COG2271 Sugar phosphate permease	glpT	-	-	ko:K02445	-	-	-	-	ko00000,ko02000	2.A.1.4.3	-	-	MFS_1
k141_343662_2	675813.VIB_002596	3.21e-289	788.0	COG3397@1|root,COG3979@1|root,COG3397@2|Bacteria,COG3979@2|Bacteria,1NX7A@1224|Proteobacteria,1RRDI@1236|Gammaproteobacteria,1XV85@135623|Vibrionales	135623|Vibrionales	Lytic polysaccharide mono-oxygenase, cellulose-degrading	-	-	-	ko:K03933	-	-	-	-	ko00000	-	AA10,CBM73	-	CBM_5_12,LPMO_10
k141_343662_3	675813.VIB_002597	0.0	1522.0	COG1629@1|root,COG1629@2|Bacteria,1R4GA@1224|Proteobacteria,1RQNP@1236|Gammaproteobacteria,1XWMT@135623|Vibrionales	135623|Vibrionales	TonB dependent receptor	-	-	-	ko:K16087	-	-	-	-	ko00000,ko02000	1.B.14.2	-	-	Plug,TonB_dep_Rec
k141_343662_4	675813.VIB_002598	3.35e-216	597.0	COG0583@1|root,COG0583@2|Bacteria,1R81F@1224|Proteobacteria,1S0WQ@1236|Gammaproteobacteria,1XTM1@135623|Vibrionales	135623|Vibrionales	Transcriptional regulator	VVA1234	-	-	-	-	-	-	-	-	-	-	-	HTH_1,LysR_substrate
k141_343662_5	675813.VIB_002599	6.5e-307	836.0	COG0104@1|root,COG0104@2|Bacteria,1MU5B@1224|Proteobacteria,1RNEW@1236|Gammaproteobacteria,1XSYJ@135623|Vibrionales	135623|Vibrionales	Plays an important role in the de novo pathway of purine nucleotide biosynthesis. Catalyzes the first committed step in the biosynthesis of AMP from IMP	VVA1235	-	6.3.4.4	ko:K01939	ko00230,ko00250,ko01100,map00230,map00250,map01100	M00049	R01135	RC00458,RC00459	ko00000,ko00001,ko00002,ko01000	-	-	-	Adenylsucc_synt
k141_343662_6	675813.VIB_002600	1.02e-46	149.0	COG3530@1|root,COG3530@2|Bacteria,1N7GT@1224|Proteobacteria,1SCBX@1236|Gammaproteobacteria,1XYDT@135623|Vibrionales	135623|Vibrionales	protein conserved in bacteria	STM2426	-	-	ko:K09954	-	-	-	-	ko00000	-	-	-	QSregVF_b
k141_343662_7	675813.VIB_002601	0.0	933.0	COG2199@1|root,COG3706@2|Bacteria,1MZV7@1224|Proteobacteria,1RPR0@1236|Gammaproteobacteria,1XUU1@135623|Vibrionales	135623|Vibrionales	COG2199 FOG GGDEF domain	-	-	-	-	-	-	-	-	-	-	-	-	GGDEF
k141_202189_1	675813.VIB_001816	1.56e-74	239.0	COG2942@1|root,COG2942@2|Bacteria,1RAGB@1224|Proteobacteria,1S34A@1236|Gammaproteobacteria,1XTMK@135623|Vibrionales	135623|Vibrionales	2-epimerase	VPA0780	-	-	-	-	-	-	-	-	-	-	-	GlcNAc_2-epim
k141_222405_2	411459.RUMOBE_00841	3.1e-22	95.1	COG1418@1|root,COG1418@2|Bacteria,1TP48@1239|Firmicutes,248G8@186801|Clostridia,3XZ66@572511|Blautia	186801|Clostridia	Endoribonuclease that initiates mRNA decay	rny	-	-	ko:K18682	ko03018,map03018	-	-	-	ko00000,ko00001,ko01000,ko03019	-	-	-	DUF3552,HD,KH_1
k141_202190_1	4113.PGSC0003DMT400032160	5.3e-14	74.7	COG2217@1|root,KOG0207@2759|Eukaryota,37HKS@33090|Viridiplantae,3G7MY@35493|Streptophyta	35493|Streptophyta	Copper-transporting ATPase	HMA5	GO:0003674,GO:0003824,GO:0005215,GO:0005388,GO:0005575,GO:0005622,GO:0005623,GO:0005886,GO:0005887,GO:0006810,GO:0006811,GO:0006812,GO:0006816,GO:0006950,GO:0008150,GO:0008324,GO:0009636,GO:0010035,GO:0010038,GO:0010273,GO:0015075,GO:0015085,GO:0015318,GO:0015399,GO:0015405,GO:0015662,GO:0016020,GO:0016021,GO:0016462,GO:0016787,GO:0016817,GO:0016818,GO:0016887,GO:0017111,GO:0019829,GO:0022804,GO:…	3.6.3.54	ko:K17686	ko01524,ko04016,map01524,map04016	-	R00086	RC00002	ko00000,ko00001,ko01000	3.A.3.5	-	-	E1-E2_ATPase,HMA,Hydrolase
k141_222406_1	1458275.AZ34_06100	8.85e-88	265.0	COG1186@1|root,COG1186@2|Bacteria,1MUAW@1224|Proteobacteria,2VJ6C@28216|Betaproteobacteria,4ABX2@80864|Comamonadaceae	28216|Betaproteobacteria	Peptide chain release factor 2 directs the termination of translation in response to the peptide chain termination codons UGA and UAA	prfB	-	-	ko:K02836	-	-	-	-	ko00000,ko03012	-	-	-	PCRF,RF-1
k141_80919_1	796940.HMPREF9628_00923	1.16e-17	79.7	COG4770@1|root,COG4770@2|Bacteria,1VA1E@1239|Firmicutes,24MUJ@186801|Clostridia,25TPG@186804|Peptostreptococcaceae	186801|Clostridia	Biotin-lipoyl like	gcdC	-	-	-	-	-	-	-	-	-	-	-	Biotin_lipoyl
k141_121345_1	273068.TTE0707	1.02e-15	72.4	COG0675@1|root,COG0675@2|Bacteria,1TR3R@1239|Firmicutes,24AFY@186801|Clostridia,42FGM@68295|Thermoanaerobacterales	186801|Clostridia	Transposase, IS605 OrfB family	-	-	-	-	-	-	-	-	-	-	-	-	-
k141_181985_1	224324.aq_953	8.83e-54	177.0	COG0016@1|root,COG0016@2|Bacteria,2G4K6@200783|Aquificae	200783|Aquificae	Belongs to the class-II aminoacyl-tRNA synthetase family. Phe-tRNA synthetase alpha subunit type 1 subfamily	pheS	GO:0003674,GO:0003824,GO:0004812,GO:0004826,GO:0005575,GO:0005622,GO:0005623,GO:0005737,GO:0006082,GO:0006139,GO:0006399,GO:0006412,GO:0006418,GO:0006432,GO:0006518,GO:0006520,GO:0006725,GO:0006807,GO:0008150,GO:0008152,GO:0009058,GO:0009059,GO:0009987,GO:0010467,GO:0016070,GO:0016874,GO:0016875,GO:0019538,GO:0019752,GO:0034641,GO:0034645,GO:0034660,GO:0043038,GO:0043039,GO:0043043,GO:0043170,GO:…	6.1.1.20	ko:K01889	ko00970,map00970	M00359,M00360	R03660	RC00055,RC00523	ko00000,ko00001,ko00002,ko01000,ko01007,ko03016	-	-	-	Phe_tRNA-synt_N,tRNA-synt_2d
k141_74_1	1437448.AZRT01000177_gene3568	3.17e-170	478.0	COG0444@1|root,COG0444@2|Bacteria,1R4K5@1224|Proteobacteria,2TUJ0@28211|Alphaproteobacteria,1J3Z9@118882|Brucellaceae	28211|Alphaproteobacteria	ATPases associated with a variety of cellular activities	-	-	-	ko:K02031	ko02024,map02024	M00239	-	-	ko00000,ko00001,ko00002,ko02000	3.A.1.5	-	-	ABC_tran
k141_74_2	1437448.AZRT01000177_gene3569	6.8e-136	388.0	COG4608@1|root,COG4608@2|Bacteria,1NVR1@1224|Proteobacteria,2U6NM@28211|Alphaproteobacteria,1J3HF@118882|Brucellaceae	28211|Alphaproteobacteria	Oligopeptide/dipeptide transporter, C-terminal region	-	-	-	ko:K02032	ko02024,map02024	M00239	-	-	ko00000,ko00001,ko00002,ko02000	3.A.1.5	-	-	ABC_tran,oligo_HPY
k141_40490_1	638303.Thal_0993	7e-26	98.6	COG0432@1|root,COG0432@2|Bacteria,2G41G@200783|Aquificae	200783|Aquificae	Uncharacterised protein family UPF0047	-	-	-	-	-	-	-	-	-	-	-	-	UPF0047
k141_323453_1	608538.HTH_0747	1.44e-28	114.0	COG0143@1|root,COG0143@2|Bacteria,2G3J0@200783|Aquificae	200783|Aquificae	Is required not only for elongation of protein synthesis but also for the initiation of all mRNA translation through initiator tRNA(fMet) aminoacylation	metG	GO:0003674,GO:0003824,GO:0004812,GO:0004825,GO:0006082,GO:0006139,GO:0006399,GO:0006412,GO:0006418,GO:0006431,GO:0006518,GO:0006520,GO:0006725,GO:0006807,GO:0008150,GO:0008152,GO:0009058,GO:0009059,GO:0009987,GO:0010467,GO:0016070,GO:0016874,GO:0016875,GO:0019538,GO:0019752,GO:0034641,GO:0034645,GO:0034660,GO:0043038,GO:0043039,GO:0043043,GO:0043170,GO:0043436,GO:0043603,GO:0043604,GO:0044237,GO:…	6.1.1.10	ko:K01874	ko00450,ko00970,map00450,map00970	M00359,M00360	R03659,R04773	RC00055,RC00523	ko00000,ko00001,ko00002,ko01000,ko01007,ko03016	-	-	-	Anticodon_1,tRNA-synt_1g,tRNA_bind
k141_20282_1	1384054.N790_12790	5.48e-18	85.9	COG4772@1|root,COG4772@2|Bacteria,1MUIH@1224|Proteobacteria,1RQYX@1236|Gammaproteobacteria,1X469@135614|Xanthomonadales	135614|Xanthomonadales	Outer membrane receptor proteins mostly Fe transport	yncD	-	-	ko:K02014	-	-	-	-	ko00000,ko02000	1.B.14	-	-	Plug,TonB_dep_Rec
k141_283041_1	1313265.JNIE01000002_gene955	4.56e-46	156.0	COG0843@1|root,COG0843@2|Bacteria,2G5C6@200783|Aquificae	200783|Aquificae	Belongs to the heme-copper respiratory oxidase family	-	-	1.9.3.1	ko:K02274	ko00190,ko01100,map00190,map01100	M00155	R00081	RC00016	ko00000,ko00001,ko00002,ko01000	3.D.4.2,3.D.4.3,3.D.4.4,3.D.4.6	-	-	COX1
k141_121346_1	771875.Ferpe_1663	1.66e-306	836.0	COG3681@1|root,COG3681@2|Bacteria,2GCQ3@200918|Thermotogae	200918|Thermotogae	Belongs to the UPF0597 family	-	-	-	-	-	-	-	-	-	-	-	-	SDH_alpha
k141_121346_2	771875.Ferpe_1662	1.04e-223	616.0	COG0685@1|root,COG0685@2|Bacteria,2GBXR@200918|Thermotogae	200918|Thermotogae	PFAM Methylenetetrahydrofolate reductase	-	-	1.5.1.20	ko:K00297	ko00670,ko00720,ko01100,ko01120,ko01200,ko01523,map00670,map00720,map01100,map01120,map01200,map01523	M00377	R01224,R07168	RC00081	ko00000,ko00001,ko00002,ko01000	-	-	-	MTHFR
k141_121346_3	771875.Ferpe_1661	2.56e-186	519.0	COG2122@1|root,COG2122@2|Bacteria,2GD3B@200918|Thermotogae	200918|Thermotogae	PFAM ApbE family	-	-	-	ko:K09740	-	-	-	-	ko00000	-	-	-	-
k141_181986_1	351627.Csac_2605	1.45e-24	100.0	COG0675@1|root,COG0675@2|Bacteria,1TR3R@1239|Firmicutes,24AFY@186801|Clostridia	186801|Clostridia	Transposase, IS605 OrfB family	-	-	-	-	-	-	-	-	-	-	-	-	-
k141_75_1	932678.THERU_00345	2.16e-31	118.0	COG1230@1|root,COG1230@2|Bacteria	2|Bacteria	cation diffusion facilitator family transporter	czcD2	-	-	-	-	-	-	-	-	-	-	-	Cation_efflux
k141_303256_1	608538.HTH_0683	1.97e-20	85.5	COG0742@1|root,COG0742@2|Bacteria,2G4B1@200783|Aquificae	200783|Aquificae	Conserved hypothetical protein 95	-	-	-	-	-	-	-	-	-	-	-	-	Cons_hypoth95
k141_323454_1	1569209.BBPH01000009_gene1561	1.28e-53	182.0	COG1022@1|root,COG1022@2|Bacteria,1MU4D@1224|Proteobacteria,2TSSI@28211|Alphaproteobacteria,2PVVY@265|Paracoccus	28211|Alphaproteobacteria	AMP-binding enzyme	fadD3	-	6.2.1.3	ko:K01897	ko00061,ko00071,ko01100,ko01212,ko02024,ko03320,ko04146,ko04216,ko04714,ko04920,map00061,map00071,map01100,map01212,map02024,map03320,map04146,map04216,map04714,map04920	M00086	R01280	RC00004,RC00014	ko00000,ko00001,ko00002,ko01000,ko01004,ko04147	4.C.1.1	-	-	AMP-binding
k141_60705_1	1139219.I569_01154	3.9e-89	277.0	COG1164@1|root,COG1164@2|Bacteria,1TP4P@1239|Firmicutes,4HA7X@91061|Bacilli,4AZ81@81852|Enterococcaceae	91061|Bacilli	Oligopeptidase F	pepF	GO:0003674,GO:0003824,GO:0004175,GO:0004222,GO:0005575,GO:0005622,GO:0005623,GO:0005737,GO:0005829,GO:0006465,GO:0006508,GO:0006518,GO:0006807,GO:0008150,GO:0008152,GO:0008233,GO:0008237,GO:0009987,GO:0010467,GO:0016485,GO:0016787,GO:0019538,GO:0034641,GO:0043170,GO:0043603,GO:0044237,GO:0044238,GO:0044260,GO:0044267,GO:0044424,GO:0044444,GO:0044464,GO:0051604,GO:0070011,GO:0071704,GO:0140096,GO:…	-	ko:K08602	-	-	-	-	ko00000,ko01000,ko01002	-	-	-	Peptidase_M3,Peptidase_M3_N
k141_242619_1	1122925.KB895378_gene2478	1.16e-12	65.5	COG3209@1|root,COG3209@2|Bacteria	2|Bacteria	self proteolysis	-	-	-	-	-	-	-	-	-	-	-	-	RHS_repeat
k141_202192_1	1569209.BBPH01000148_gene2215	2.02e-81	250.0	COG1178@1|root,COG1178@2|Bacteria,1MWCF@1224|Proteobacteria,2TQKC@28211|Alphaproteobacteria	28211|Alphaproteobacteria	COG1178 ABC-type Fe3 transport system permease component	thiP	-	-	ko:K02063	ko02010,map02010	M00191	-	-	ko00000,ko00001,ko00002,ko02000	3.A.1.19	-	-	BPD_transp_1
k141_181987_1	932678.THERU_00465	8.61e-28	110.0	COG1566@1|root,COG1566@2|Bacteria,2G45H@200783|Aquificae	200783|Aquificae	secretion protein HlyD family	-	-	-	ko:K03543	-	M00701	-	-	ko00000,ko00002,ko02000	8.A.1.1	-	-	Biotin_lipoyl_2,HlyD_3,HlyD_D23
k141_222410_1	638303.Thal_0922	9.11e-22	92.4	COG0357@1|root,COG0357@2|Bacteria,2G449@200783|Aquificae	200783|Aquificae	Specifically methylates the N7 position of a guanine in 16S rRNA	rsmG	GO:0000154,GO:0001510,GO:0003674,GO:0003824,GO:0005575,GO:0005622,GO:0005623,GO:0005737,GO:0005829,GO:0006139,GO:0006364,GO:0006396,GO:0006725,GO:0006807,GO:0008150,GO:0008152,GO:0008168,GO:0008170,GO:0008173,GO:0008649,GO:0008757,GO:0009451,GO:0009987,GO:0010467,GO:0016070,GO:0016072,GO:0016435,GO:0016740,GO:0016741,GO:0022613,GO:0031167,GO:0032259,GO:0034470,GO:0034641,GO:0034660,GO:0036265,GO:…	2.1.1.170	ko:K03501	-	-	-	-	ko00000,ko01000,ko03009,ko03036	-	-	-	GidB
k141_262822_1	1236501.BAJU01000011_gene1503	3.11e-27	112.0	COG0653@1|root,COG0653@2|Bacteria,1MUJZ@1224|Proteobacteria,2TTBF@28211|Alphaproteobacteria,2JR68@204441|Rhodospirillales	204441|Rhodospirillales	Part of the Sec protein translocase complex. Interacts with the SecYEG preprotein conducting channel. Has a central role in coupling the hydrolysis of ATP to the transfer of proteins into and across the cell membrane, serving both as a receptor for the preprotein-SecB complex and as an ATP-driven molecular motor driving the stepwise translocation of polypeptide chains across the membrane	secA	-	-	ko:K03070	ko02024,ko03060,ko03070,map02024,map03060,map03070	M00335	-	-	ko00000,ko00001,ko00002,ko02044	3.A.5.1,3.A.5.10,3.A.5.2,3.A.5.4	-	-	Helicase_C,SEC-C,SecA_DEAD,SecA_PP_bind,SecA_SW
k141_222411_2	1121861.KB899929_gene260	1.42e-67	219.0	COG0138@1|root,COG0138@2|Bacteria,1MUDQ@1224|Proteobacteria,2TRMY@28211|Alphaproteobacteria,2JPE6@204441|Rhodospirillales	204441|Rhodospirillales	Bifunctional purine biosynthesis protein PurH	purH	-	2.1.2.3,3.5.4.10	ko:K00602	ko00230,ko00670,ko01100,ko01110,ko01130,ko01523,map00230,map00670,map01100,map01110,map01130,map01523	M00048	R01127,R04560	RC00026,RC00263,RC00456	ko00000,ko00001,ko00002,ko01000,ko04147	-	-	-	AICARFT_IMPCHas,MGS
k141_303257_1	1569209.BBPH01000001_gene912	3.93e-229	670.0	COG3391@1|root,COG3391@2|Bacteria,1MXN7@1224|Proteobacteria,2TR83@28211|Alphaproteobacteria,2PUA3@265|Paracoccus	28211|Alphaproteobacteria	GTA TIM-barrel-like domain	-	-	-	-	-	-	-	-	-	-	-	-	GTA_TIM,Phage-tail_3
k141_303258_1	273068.TTE2633	3.25e-36	134.0	COG1336@1|root,COG1336@2|Bacteria,1V1RI@1239|Firmicutes,24GHT@186801|Clostridia,42FGE@68295|Thermoanaerobacterales	186801|Clostridia	RAMP superfamily	-	-	-	ko:K09000	-	-	-	-	ko00000,ko02048	-	-	-	RAMPs
k141_40492_1	1521187.JPIM01000024_gene712	7.59e-51	167.0	COG0566@1|root,COG0566@2|Bacteria,2G8ZW@200795|Chloroflexi	200795|Chloroflexi	RNA 2'-O ribose methyltransferase substrate binding	-	-	-	ko:K03437	-	-	-	-	ko00000,ko03016	-	-	-	SpoU_methylase,SpoU_sub_bind
k141_323458_1	1449357.JQLK01000002_gene2691	9.45e-23	94.4	2FHAF@1|root,3494P@2|Bacteria,1WIG7@1297|Deinococcus-Thermus	1297|Deinococcus-Thermus	-	-	-	-	-	-	-	-	-	-	-	-	-	-
k141_101136_1	1313265.JNIE01000002_gene959	1.22e-56	183.0	COG1845@1|root,COG1845@2|Bacteria	2|Bacteria	cytochrome c oxidase, subunit III	ctaE	GO:0005575,GO:0005623,GO:0005886,GO:0008150,GO:0016020,GO:0040007,GO:0044464,GO:0071944	1.9.3.1	ko:K02276	ko00190,ko01100,map00190,map01100	M00155	R00081	RC00016	ko00000,ko00001,ko00002,ko01000	3.D.4.4,3.D.4.6	-	iJN678.ctaE	COX3
k141_161774_1	1429851.X548_13635	1.2e-85	263.0	COG0477@1|root,COG2814@2|Bacteria,1MW19@1224|Proteobacteria,1RRYY@1236|Gammaproteobacteria,1XC89@135614|Xanthomonadales	135614|Xanthomonadales	MFS transporter	bcr	-	-	ko:K07552	-	-	-	-	ko00000,ko02000	2.A.1.2	-	-	MFS_1,Sugar_tr
k141_80922_1	29760.VIT_13s0101g00360.t01	2.81e-42	151.0	COG0525@1|root,KOG0432@2759|Eukaryota,37QE7@33090|Viridiplantae,3GBVU@35493|Streptophyta	35493|Streptophyta	Belongs to the class-I aminoacyl-tRNA synthetase family	-	-	6.1.1.9	ko:K01873	ko00970,map00970	M00359,M00360	R03665	RC00055,RC00523	ko00000,ko00001,ko00002,ko01000,ko01007,ko03016	-	-	-	Anticodon_1,Val_tRNA-synt_C,tRNA-synt_1
k141_76_1	608538.HTH_1290	1.46e-54	182.0	COG1488@1|root,COG1488@2|Bacteria,2G3U2@200783|Aquificae	200783|Aquificae	Catalyzes the synthesis of beta-nicotinate D- ribonucleotide from nicotinate and 5-phospho-D-ribose 1-phosphate at the expense of ATP	pncB	-	6.3.4.21	ko:K00763	ko00760,ko01100,map00760,map01100	-	R01724	RC00033	ko00000,ko00001,ko01000	-	-	-	NAPRTase
k141_181988_1	1304880.JAGB01000002_gene2323	4.79e-13	67.0	COG0675@1|root,COG0675@2|Bacteria,1TR3R@1239|Firmicutes,24AFY@186801|Clostridia	186801|Clostridia	Transposase, IS605 OrfB family	-	-	-	-	-	-	-	-	-	-	-	-	-
k141_343664_1	1313265.JNIE01000002_gene955	1.18e-37	133.0	COG0843@1|root,COG0843@2|Bacteria,2G5C6@200783|Aquificae	200783|Aquificae	Belongs to the heme-copper respiratory oxidase family	-	-	1.9.3.1	ko:K02274	ko00190,ko01100,map00190,map01100	M00155	R00081	RC00016	ko00000,ko00001,ko00002,ko01000	3.D.4.2,3.D.4.3,3.D.4.4,3.D.4.6	-	-	COX1
k141_343665_1	638303.Thal_0923	8.78e-14	68.2	COG1999@1|root,COG1999@2|Bacteria,2G55X@200783|Aquificae	200783|Aquificae	SCO1/SenC	-	-	-	ko:K07152	-	-	-	-	ko00000,ko03029	-	-	-	SCO1-SenC
k141_262824_1	932678.THERU_00495	3.39e-58	181.0	COG0209@1|root,COG0209@2|Bacteria	2|Bacteria	ribonucleoside-diphosphate reductase activity	nrdA	-	1.17.4.1	ko:K00525	ko00230,ko00240,ko01100,map00230,map00240,map01100	M00053	R02017,R02018,R02019,R02024	RC00613	ko00000,ko00001,ko00002,ko01000,ko03400	-	-	-	ATP-cone,Ribonuc_red_lgC,Ribonuc_red_lgN
k141_20285_1	1313265.JNIE01000002_gene955	4.38e-44	150.0	COG0843@1|root,COG0843@2|Bacteria,2G5C6@200783|Aquificae	200783|Aquificae	Belongs to the heme-copper respiratory oxidase family	-	-	1.9.3.1	ko:K02274	ko00190,ko01100,map00190,map01100	M00155	R00081	RC00016	ko00000,ko00001,ko00002,ko01000	3.D.4.2,3.D.4.3,3.D.4.4,3.D.4.6	-	-	COX1
k141_60708_1	1236976.JCM16418_279	2.24e-12	65.1	COG0538@1|root,COG0538@2|Bacteria,1UHPE@1239|Firmicutes,4H9US@91061|Bacilli,26T3H@186822|Paenibacillaceae	91061|Bacilli	Converts isocitrate to alpha ketoglutarate	icd	-	1.1.1.42	ko:K00031	ko00020,ko00480,ko00720,ko01100,ko01110,ko01120,ko01130,ko01200,ko01210,ko01230,ko04146,map00020,map00480,map00720,map01100,map01110,map01120,map01130,map01200,map01210,map01230,map04146	M00009,M00010,M00173,M00740	R00267,R00268,R01899	RC00001,RC00084,RC00114,RC00626,RC02801	br01601,ko00000,ko00001,ko00002,ko01000	-	-	-	Iso_dh
k141_343666_1	1569209.BBPH01000004_gene1651	2.82e-78	242.0	28H8H@1|root,2Z7KE@2|Bacteria,1MV77@1224|Proteobacteria,2USJN@28211|Alphaproteobacteria,2PU0T@265|Paracoccus	28211|Alphaproteobacteria	Domain of unknown function (DUF4159)	-	-	-	-	-	-	-	-	-	-	-	-	DUF4159
k141_343666_2	1266998.ATUJ01000009_gene560	9.51e-113	347.0	COG5426@1|root,COG5426@2|Bacteria,1MVWA@1224|Proteobacteria,2TQNQ@28211|Alphaproteobacteria,2PV5A@265|Paracoccus	28211|Alphaproteobacteria	membrane	MA20_44660	-	-	-	-	-	-	-	-	-	-	-	GATase1_like
k141_323460_1	1313265.JNIE01000006_gene126	2.99e-19	82.4	COG0050@1|root,COG0050@2|Bacteria,2G3VR@200783|Aquificae	200783|Aquificae	This protein promotes the GTP-dependent binding of aminoacyl-tRNA to the A-site of ribosomes during protein biosynthesis	tuf	-	-	ko:K02358	-	-	-	-	ko00000,ko03012,ko03029,ko04147	-	-	-	GTP_EFTU,GTP_EFTU_D2,GTP_EFTU_D3
k141_141577_1	565653.EGBG_01992	2.69e-77	243.0	COG5000@1|root,COG5002@1|root,COG5000@2|Bacteria,COG5002@2|Bacteria,1TQ1H@1239|Firmicutes,4IS6U@91061|Bacilli,4B052@81852|Enterococcaceae	91061|Bacilli	HAMP (Histidine kinases, Adenylyl cyclases, Methyl binding proteins, Phosphatases) domain	yclK	-	-	-	-	-	-	-	-	-	-	-	HAMP,HATPase_c,HisKA
k141_80924_1	1191299.AJYX01000018_gene1564	9.8e-13	67.4	COG4932@1|root,COG4932@2|Bacteria	2|Bacteria	domain protein	-	-	-	-	-	-	-	-	-	-	-	-	CW_binding_2,CarboxypepD_reg,VCBS
k141_80925_1	1504981.KO116_1173	1.14e-31	114.0	COG3385@1|root,COG3385@2|Bacteria,1QT8J@1224|Proteobacteria,1RY7W@1236|Gammaproteobacteria,1XM6W@135619|Oceanospirillales	135619|Oceanospirillales	Transposase DDE domain group 1	-	-	-	-	-	-	-	-	-	-	-	-	DDE_Tnp_1_4
k141_60710_1	340099.Teth39_0587	1.55e-44	157.0	COG0675@1|root,COG0675@2|Bacteria,1TR3R@1239|Firmicutes,24AFY@186801|Clostridia,42FGM@68295|Thermoanaerobacterales	186801|Clostridia	Transposase, IS605 OrfB family	-	-	-	-	-	-	-	-	-	-	-	-	-
k141_222415_1	522373.Smlt0436	3.4e-199	556.0	COG1612@1|root,COG1612@2|Bacteria,1MVJ4@1224|Proteobacteria,1RQWB@1236|Gammaproteobacteria,1X432@135614|Xanthomonadales	135614|Xanthomonadales	cytochrome oxidase assembly	-	-	-	ko:K02259	ko00190,ko00860,ko01100,ko01110,ko02020,ko04714,map00190,map00860,map01100,map01110,map02020,map04714	M00154	R07412	RC00769	ko00000,ko00001,ko00002,ko03029	3.D.4.4	-	-	COX15-CtaA
k141_343667_1	983328.AFGH01000025_gene244	4.32e-26	106.0	COG0525@1|root,COG0525@2|Bacteria,1MV7B@1224|Proteobacteria,42MPZ@68525|delta/epsilon subdivisions,2YM8C@29547|Epsilonproteobacteria	29547|Epsilonproteobacteria	amino acids such as threonine, to avoid such errors, it has a posttransfer editing activity that hydrolyzes mischarged Thr-tRNA(Val) in a tRNA-dependent manner	valS	-	6.1.1.9	ko:K01873	ko00970,map00970	M00359,M00360	R03665	RC00055,RC00523	ko00000,ko00001,ko00002,ko01000,ko01007,ko03016	-	-	-	Anticodon_1,Val_tRNA-synt_C,tRNA-synt_1
k141_40495_1	553220.CAMGR0001_2627	9.62e-18	87.8	COG1074@1|root,COG1074@2|Bacteria,1MUTF@1224|Proteobacteria,42NKH@68525|delta/epsilon subdivisions,2YMVS@29547|Epsilonproteobacteria	29547|Epsilonproteobacteria	Belongs to the helicase family. UvrD subfamily	addA	-	3.1.11.5	ko:K03582	ko03440,map03440	-	-	-	ko00000,ko00001,ko01000,ko03400	-	-	-	Cas_Cas4,PDDEXK_1,UvrD-helicase,UvrD_C
k141_202196_1	1449357.JQLK01000001_gene1534	2.15e-59	187.0	COG1404@1|root,COG1404@2|Bacteria,1WJ4U@1297|Deinococcus-Thermus	1297|Deinococcus-Thermus	Domain of unknown function (DUF4397)	-	-	-	-	-	-	-	-	-	-	-	-	DUF4397
k141_121351_1	638303.Thal_1213	4.31e-50	167.0	COG1005@1|root,COG1005@2|Bacteria,2G3Y5@200783|Aquificae	200783|Aquificae	NDH-1 shuttles electrons from NADH, via FMN and iron- sulfur (Fe-S) centers, to quinones in the respiratory chain. The immediate electron acceptor for the enzyme in this species is believed to be ubiquinone. Couples the redox reaction to proton translocation (for every two electrons transferred, four hydrogen ions are translocated across the cytoplasmic membrane), and thus conserves the redox ene…	nuoH	-	1.6.5.3	ko:K00337	ko00190,ko01100,map00190,map01100	M00144	R11945	RC00061	ko00000,ko00001,ko00002,ko01000	3.D.1	-	-	NADHdh
k141_80_1	638303.Thal_0153	3.35e-49	166.0	COG0859@1|root,COG0859@2|Bacteria,2G4PF@200783|Aquificae	200783|Aquificae	Glycosyltransferase family 9 (heptosyltransferase)	-	-	-	-	-	-	-	-	-	-	-	-	Glyco_transf_9
k141_141578_1	411490.ANACAC_01065	4.75e-58	197.0	COG1331@1|root,COG1331@2|Bacteria,1TPRD@1239|Firmicutes,248PD@186801|Clostridia	186801|Clostridia	Highly conserved protein containing a thioredoxin domain	-	-	-	ko:K06888	-	-	-	-	ko00000	-	-	-	GlcNAc_2-epim,Thioredox_DsbH
k141_242622_1	1399774.JDWH01000004_gene4032	2.4e-11	65.1	COG1109@1|root,COG1109@2|Bacteria,1MUA5@1224|Proteobacteria,1RMU8@1236|Gammaproteobacteria,3X0QC@547|Enterobacter	1236|Gammaproteobacteria	alpha beta alpha domain I	manB	-	5.4.2.8	ko:K01840	ko00051,ko00520,ko01100,ko01110,ko01130,map00051,map00520,map01100,map01110,map01130	M00114	R01818	RC00408	ko00000,ko00001,ko00002,ko01000	-	-	iECS88_1305.ECS88_2145,iECUMN_1333.ECUMN_2384,iUTI89_1310.UTI89_C2321	PGM_PMM_I,PGM_PMM_II,PGM_PMM_III,PGM_PMM_IV
k141_80926_1	1569209.BBPH01000036_gene3248	1.37e-96	285.0	COG0055@1|root,COG0055@2|Bacteria,1MUFU@1224|Proteobacteria,2TRGP@28211|Alphaproteobacteria,2PUKH@265|Paracoccus	28211|Alphaproteobacteria	Produces ATP from ADP in the presence of a proton gradient across the membrane. The catalytic sites are hosted primarily by the beta subunits	atpD	-	3.6.3.14	ko:K02112	ko00190,ko00195,ko01100,map00190,map00195,map01100	M00157	-	-	ko00000,ko00001,ko00002,ko00194,ko01000	3.A.2.1	-	-	ATP-synt_ab,ATP-synt_ab_N
k141_303261_1	932678.THERU_06305	6.52e-46	154.0	COG0723@1|root,COG0723@2|Bacteria,2G4G1@200783|Aquificae	200783|Aquificae	Rieske [2Fe-2S] domain	-	-	-	-	-	-	-	-	-	-	-	-	Rieske
k141_60711_1	608538.HTH_1767	1.88e-57	187.0	COG2309@1|root,COG2309@2|Bacteria,2G3QV@200783|Aquificae	200783|Aquificae	aminopeptidase activity	-	-	-	-	-	-	-	-	-	-	-	-	Peptidase_M29
k141_202198_1	326298.Suden_1232	8.85e-16	78.2	COG0204@1|root,COG1022@1|root,COG0204@2|Bacteria,COG1022@2|Bacteria,1MU4D@1224|Proteobacteria,42NHQ@68525|delta/epsilon subdivisions	1224|Proteobacteria	PFAM AMP-dependent synthetase	-	-	6.2.1.3	ko:K01897	ko00061,ko00071,ko01100,ko01212,ko02024,ko03320,ko04146,ko04216,ko04714,ko04920,map00061,map00071,map01100,map01212,map02024,map03320,map04146,map04216,map04714,map04920	M00086	R01280	RC00004,RC00014	ko00000,ko00001,ko00002,ko01000,ko01004,ko04147	4.C.1.1	-	-	AMP-binding,AMP-binding_C,Acyltransferase,PP-binding
k141_121353_1	1313265.JNIE01000005_gene368	6.29e-49	167.0	COG0156@1|root,COG0156@2|Bacteria,2G3RM@200783|Aquificae	200783|Aquificae	Catalyzes the decarboxylative condensation of pimeloyl- acyl-carrier protein and L-alanine to produce 8-amino-7- oxononanoate (AON), acyl-carrier protein , and carbon dioxide	bioF	-	2.3.1.29,2.3.1.47	ko:K00639,ko:K00652	ko00260,ko00780,ko01100,map00260,map00780,map01100	M00123,M00573,M00577	R00371,R03210,R10124	RC00004,RC00039,RC00394,RC02725	ko00000,ko00001,ko00002,ko01000,ko01007	-	-	-	Aminotran_1_2
k141_161778_1	1001585.MDS_3526	9.86e-91	275.0	COG0183@1|root,COG0183@2|Bacteria,1MU5G@1224|Proteobacteria,1RM93@1236|Gammaproteobacteria,1YDPH@136841|Pseudomonas aeruginosa group	1236|Gammaproteobacteria	Belongs to the thiolase family	-	-	2.3.1.16	ko:K00632	ko00071,ko00280,ko00281,ko00362,ko00592,ko00642,ko01100,ko01110,ko01120,ko01130,ko01212,map00071,map00280,map00281,map00362,map00592,map00642,map01100,map01110,map01120,map01130,map01212	M00087,M00113	R00829,R00927,R01177,R03778,R03858,R03991,R04546,R04742,R04747,R05506,R05586,R07891,R07895,R07899,R08091,R08095	RC00004,RC00326,RC00405,RC01702,RC02728,RC02898,RC02955	ko00000,ko00001,ko00002,ko01000	-	-	-	Thiolase_C,Thiolase_N
k141_141579_2	436114.SYO3AOP1_0341	1.6e-24	99.8	2F1QF@1|root,33UQN@2|Bacteria,2G4X5@200783|Aquificae	200783|Aquificae	-	-	-	-	-	-	-	-	-	-	-	-	-	-
k141_141580_1	155515.JP36_06830	2.63e-14	72.4	COG0021@1|root,COG0021@2|Bacteria,1MUEY@1224|Proteobacteria,1RMWP@1236|Gammaproteobacteria,1Y706@135625|Pasteurellales	135625|Pasteurellales	Catalyzes the transfer of a two-carbon ketol group from a ketose donor to an aldose acceptor, via a covalent intermediate with the cofactor thiamine pyrophosphate	tktA	-	2.2.1.1	ko:K00615	ko00030,ko00710,ko01051,ko01100,ko01110,ko01120,ko01130,ko01200,ko01230,map00030,map00710,map01051,map01100,map01110,map01120,map01130,map01200,map01230	M00004,M00007,M00165,M00167	R01067,R01641,R01830,R06590	RC00032,RC00226,RC00571,RC01560	ko00000,ko00001,ko00002,ko01000	-	-	-	Transket_pyr,Transketolase_C,Transketolase_N
k141_80927_1	351627.Csac_1319	1.87e-11	63.5	COG0675@1|root,COG0675@2|Bacteria	2|Bacteria	Transposase, IS605 OrfB family	-	-	-	-	-	-	-	-	-	-	-	-	-
k141_283046_1	932678.THERU_00495	3.95e-57	179.0	COG0209@1|root,COG0209@2|Bacteria	2|Bacteria	ribonucleoside-diphosphate reductase activity	nrdA	-	1.17.4.1	ko:K00525	ko00230,ko00240,ko01100,map00230,map00240,map01100	M00053	R02017,R02018,R02019,R02024	RC00613	ko00000,ko00001,ko00002,ko01000,ko03400	-	-	-	ATP-cone,Ribonuc_red_lgC,Ribonuc_red_lgN
k141_303262_1	34007.IT40_19770	1.17e-131	390.0	COG1686@1|root,COG1686@2|Bacteria,1MUU7@1224|Proteobacteria,2TRCV@28211|Alphaproteobacteria,2PV67@265|Paracoccus	28211|Alphaproteobacteria	Belongs to the peptidase S11 family	dacF	-	3.4.16.4	ko:K01286,ko:K07258	ko00550,ko01100,map00550,map01100	-	-	-	ko00000,ko00001,ko01000,ko01002,ko01011	-	-	-	Peptidase_S11,SPOR
k141_202199_1	1266998.ATUJ01000001_gene2718	7.15e-17	75.9	2AI35@1|root,318GY@2|Bacteria,1RGYE@1224|Proteobacteria,2U9PN@28211|Alphaproteobacteria,2PXE4@265|Paracoccus	28211|Alphaproteobacteria	-	-	-	-	-	-	-	-	-	-	-	-	-	-
k141_121354_1	861450.HMPREF0080_00292	9.75e-41	142.0	COG0481@1|root,COG0481@2|Bacteria,1TP0G@1239|Firmicutes,4H32E@909932|Negativicutes	909932|Negativicutes	Required for accurate and efficient protein synthesis under certain stress conditions. May act as a fidelity factor of the translation reaction, by catalyzing a one-codon backward translocation of tRNAs on improperly translocated ribosomes. Back- translocation proceeds from a post-translocation (POST) complex to a pre-translocation (PRE) complex, thus giving elongation factor G a second chance to…	lepA	-	-	ko:K03596	ko05134,map05134	-	-	-	ko00000,ko00001	-	-	-	EFG_C,GTP_EFTU,GTP_EFTU_D2,LepA_C
k141_202200_1	608538.HTH_1424	3.24e-12	65.1	COG2442@1|root,COG2442@2|Bacteria,2G5HX@200783|Aquificae	200783|Aquificae	Domain of unknown function DUF29	-	-	-	-	-	-	-	-	-	-	-	-	DUF29
k141_161779_1	391600.ABRU01000050_gene151	1.41e-18	84.7	COG1462@1|root,COG1462@2|Bacteria,1QK8Y@1224|Proteobacteria,2TTVW@28211|Alphaproteobacteria,2KEYH@204458|Caulobacterales	204458|Caulobacterales	Curli production assembly/transport component CsgG	-	-	-	ko:K06214,ko:K13586	ko04112,map04112	-	-	-	ko00000,ko00001,ko02044	-	-	-	CsgG
k141_82_1	1122929.KB908221_gene2934	2.28e-91	281.0	COG0397@1|root,COG0397@2|Bacteria,1MVK3@1224|Proteobacteria,2TT84@28211|Alphaproteobacteria	28211|Alphaproteobacteria	Belongs to the UPF0061 (SELO) family	-	-	-	ko:K08997	-	-	-	-	ko00000	-	-	-	UPF0061
k141_262826_1	608538.HTH_0612	2.7e-56	186.0	COG3203@1|root,COG3203@2|Bacteria,2G59M@200783|Aquificae	200783|Aquificae	Forms passive diffusion pores that allow small molecular weight hydrophilic materials across the outer membrane	-	-	-	-	-	-	-	-	-	-	-	-	Porin_O_P
k141_83_1	932678.THERU_02815	3.67e-49	169.0	COG0439@1|root,COG0439@2|Bacteria,2G3KR@200783|Aquificae	200783|Aquificae	acetyl-CoA carboxylase, biotin carboxylase	accC_1	-	6.3.4.14,6.4.1.2	ko:K01961	ko00061,ko00620,ko00640,ko00720,ko01100,ko01110,ko01120,ko01130,ko01200,ko01212,map00061,map00620,map00640,map00720,map01100,map01110,map01120,map01130,map01200,map01212	M00082,M00376	R00742,R04385	RC00040,RC00253,RC00367	ko00000,ko00001,ko00002,ko01000	-	-	-	Biotin_carb_C,Biotin_carb_N,CPSase_L_D2
k141_60713_1	932678.THERU_00685	7.56e-43	149.0	COG0498@1|root,COG0498@2|Bacteria,2G3NU@200783|Aquificae	200783|Aquificae	Catalyzes the gamma-elimination of phosphate from L- phosphohomoserine and the beta-addition of water to produce L- threonine	thrC_2	-	4.2.3.1	ko:K01733	ko00260,ko00750,ko01100,ko01110,ko01120,ko01230,map00260,map00750,map01100,map01110,map01120,map01230	M00018	R01466,R05086	RC00017,RC00526	ko00000,ko00001,ko00002,ko01000	-	-	-	PALP
k141_303263_1	608538.HTH_0069	7.35e-51	169.0	COG0379@1|root,COG0379@2|Bacteria,2G3U9@200783|Aquificae	200783|Aquificae	Catalyzes the condensation of iminoaspartate with dihydroxyacetone phosphate to form quinolinate	nadA	GO:0003674,GO:0003824,GO:0005488,GO:0005575,GO:0005622,GO:0005623,GO:0005737,GO:0005829,GO:0006082,GO:0006139,GO:0006520,GO:0006531,GO:0006725,GO:0006732,GO:0006733,GO:0006753,GO:0006793,GO:0006796,GO:0006807,GO:0008150,GO:0008152,GO:0008987,GO:0009058,GO:0009066,GO:0009108,GO:0009117,GO:0009165,GO:0009435,GO:0009987,GO:0016053,GO:0017144,GO:0018130,GO:0019355,GO:0019359,GO:0019362,GO:0019363,GO:…	2.5.1.72	ko:K03517	ko00760,ko01100,map00760,map01100	M00115	R04292	RC01119	ko00000,ko00001,ko00002,ko01000	-	-	-	NadA
k141_323463_1	1313265.JNIE01000006_gene126	1.27e-18	82.0	COG0050@1|root,COG0050@2|Bacteria,2G3VR@200783|Aquificae	200783|Aquificae	This protein promotes the GTP-dependent binding of aminoacyl-tRNA to the A-site of ribosomes during protein biosynthesis	tuf	-	-	ko:K02358	-	-	-	-	ko00000,ko03012,ko03029,ko04147	-	-	-	GTP_EFTU,GTP_EFTU_D2,GTP_EFTU_D3
k141_222416_2	661478.OP10G_3990	2.75e-134	391.0	COG0761@1|root,COG0761@2|Bacteria	2|Bacteria	4-hydroxy-3-methylbut-2-en-1-yl diphosphate reductase activity	ispH	-	1.17.7.4,2.7.4.25	ko:K00945,ko:K02945,ko:K03527	ko00240,ko00900,ko01100,ko01110,ko01130,ko03010,map00240,map00900,map01100,map01110,map01130,map03010	M00052,M00096,M00178	R00158,R00512,R01665,R05884,R08210	RC00002,RC01137,RC01487	br01610,ko00000,ko00001,ko00002,ko01000,ko03011	-	-	iIT341.HP0400,iLJ478.TM1444	LYTB,S1
k141_40499_2	1201288.M900_1328	5.49e-22	95.5	COG1404@1|root,COG1404@2|Bacteria,1MU3S@1224|Proteobacteria,42Q3Z@68525|delta/epsilon subdivisions,2MSP7@213481|Bdellovibrionales,2WJPC@28221|Deltaproteobacteria	213481|Bdellovibrionales	Belongs to the peptidase S8 family	-	-	-	-	-	-	-	-	-	-	-	-	CUB,He_PIG,Peptidase_S8
k141_101142_1	941639.BCO26_1178	1.41e-35	133.0	COG0532@1|root,COG0532@2|Bacteria,1TPAI@1239|Firmicutes,4HA8S@91061|Bacilli,1ZBWA@1386|Bacillus	91061|Bacilli	One of the essential components for the initiation of protein synthesis. Protects formylmethionyl-tRNA from spontaneous hydrolysis and promotes its binding to the 30S ribosomal subunits. Also involved in the hydrolysis of GTP during the formation of the 70S ribosomal complex	infB	GO:0005575,GO:0005622,GO:0005623,GO:0005737,GO:0044424,GO:0044464	-	ko:K02519	-	-	-	-	ko00000,ko03012,ko03029	-	-	-	GTP_EFTU,IF-2,IF2_N
k141_181992_1	645991.Sgly_1588	2.13e-12	67.0	COG1180@1|root,COG1180@2|Bacteria,1TP46@1239|Firmicutes,248K9@186801|Clostridia,2617J@186807|Peptococcaceae	186801|Clostridia	PFAM Radical SAM	-	-	1.97.1.4	ko:K04069	-	-	R04710	-	ko00000,ko01000	-	-	-	Fer4_12,Radical_SAM
k141_101143_1	224914.BMEII0533	9.29e-67	211.0	COG1566@1|root,COG1566@2|Bacteria,1MWG0@1224|Proteobacteria,2TRI4@28211|Alphaproteobacteria,1J1CA@118882|Brucellaceae	28211|Alphaproteobacteria	HlyD family secretion protein	-	-	-	-	-	-	-	-	-	-	-	-	Biotin_lipoyl_2,HlyD_3
k141_20289_1	1313265.JNIE01000002_gene955	3.21e-28	108.0	COG0843@1|root,COG0843@2|Bacteria,2G5C6@200783|Aquificae	200783|Aquificae	Belongs to the heme-copper respiratory oxidase family	-	-	1.9.3.1	ko:K02274	ko00190,ko01100,map00190,map01100	M00155	R00081	RC00016	ko00000,ko00001,ko00002,ko01000	3.D.4.2,3.D.4.3,3.D.4.4,3.D.4.6	-	-	COX1
k141_343669_2	675813.VIB_000199	0.0	1601.0	COG0542@1|root,COG0542@2|Bacteria,1MURH@1224|Proteobacteria,1RN55@1236|Gammaproteobacteria,1XSEU@135623|Vibrionales	135623|Vibrionales	Part of a stress-induced multi-chaperone system, it is involved in the recovery of the cell from heat-induced damage, in cooperation with DnaK, DnaJ and GrpE	clpB	GO:0003674,GO:0003824,GO:0006508,GO:0006807,GO:0008150,GO:0008152,GO:0008233,GO:0016787,GO:0019538,GO:0043170,GO:0044238,GO:0071704,GO:0140096,GO:1901564	-	ko:K03695	ko04213,map04213	-	-	-	ko00000,ko00001,ko03110	-	-	-	AAA,AAA_2,ClpB_D2-small,Clp_N
k141_141582_1	1299327.I546_1954	1.69e-10	60.1	COG1199@1|root,COG1199@2|Bacteria,2GKT8@201174|Actinobacteria,235N7@1762|Mycobacteriaceae	201174|Actinobacteria	helicase	dinG	GO:0005575,GO:0005623,GO:0005886,GO:0016020,GO:0044464,GO:0071944	3.6.4.12	ko:K03722	-	-	-	-	ko00000,ko01000,ko03400	-	-	-	DEAD,Helicase_C_2
k141_262827_1	675813.VIB_001085	2.67e-178	497.0	COG0107@1|root,COG0107@2|Bacteria,1MUS0@1224|Proteobacteria,1RPJQ@1236|Gammaproteobacteria,1XT21@135623|Vibrionales	135623|Vibrionales	IGPS catalyzes the conversion of PRFAR and glutamine to IGP, AICAR and glutamate. The HisF subunit catalyzes the cyclization activity that produces IGP and AICAR from PRFAR using the ammonia provided by the HisH subunit	hisF	GO:0000105,GO:0000107,GO:0003674,GO:0003824,GO:0006082,GO:0006520,GO:0006547,GO:0006725,GO:0006807,GO:0008150,GO:0008152,GO:0008652,GO:0009058,GO:0009987,GO:0016053,GO:0016740,GO:0016757,GO:0016763,GO:0018130,GO:0019438,GO:0019752,GO:0034641,GO:0043436,GO:0044237,GO:0044238,GO:0044249,GO:0044281,GO:0044283,GO:0046394,GO:0046483,GO:0052803,GO:0071704,GO:1901360,GO:1901362,GO:1901564,GO:1901566,GO:…	-	ko:K02500	ko00340,ko01100,ko01110,ko01230,map00340,map01100,map01110,map01230	M00026	R04558	RC00010,RC01190,RC01943	ko00000,ko00001,ko00002,ko01000	-	-	-	His_biosynth
k141_80930_1	638303.Thal_0447	6.57e-32	118.0	COG0616@1|root,COG0616@2|Bacteria,2G3UX@200783|Aquificae	200783|Aquificae	Serine dehydrogenase proteinase	-	-	-	-	-	-	-	-	-	-	-	-	SDH_sah
k141_303264_1	638303.Thal_0332	2.62e-57	189.0	COG3203@1|root,COG3203@2|Bacteria,2G59M@200783|Aquificae	200783|Aquificae	Forms passive diffusion pores that allow small molecular weight hydrophilic materials across the outer membrane	-	-	-	-	-	-	-	-	-	-	-	-	Porin_O_P
k141_84_1	771875.Ferpe_1142	3.62e-100	290.0	COG0105@1|root,COG0105@2|Bacteria,2GCWQ@200918|Thermotogae	200918|Thermotogae	Major role in the synthesis of nucleoside triphosphates other than ATP. The ATP gamma phosphate is transferred to the NDP beta phosphate via a ping-pong mechanism, using a phosphorylated active-site intermediate	ndk	-	2.7.4.6	ko:K00940	ko00230,ko00240,ko00983,ko01100,ko01110,ko01130,ko04016,map00230,map00240,map00983,map01100,map01110,map01130,map04016	M00049,M00050,M00052,M00053	R00124,R00139,R00156,R00330,R00570,R00722,R01137,R01857,R02093,R02326,R02331,R03530,R11894,R11895	RC00002	ko00000,ko00001,ko00002,ko01000,ko04131	-	-	-	NDK
k141_84_2	771875.Ferpe_1141	5.91e-125	355.0	COG4948@1|root,COG4948@2|Bacteria,2GDEX@200918|Thermotogae	200918|Thermotogae	Mandelate Racemase Muconate Lactonizing	-	-	-	-	-	-	-	-	-	-	-	-	-
k141_222417_1	471881.PROPEN_00395	3.58e-12	67.0	COG0841@1|root,COG0841@2|Bacteria,1MU48@1224|Proteobacteria,1RMBN@1236|Gammaproteobacteria,3Z28V@583|Proteus	1236|Gammaproteobacteria	Psort location CytoplasmicMembrane, score	-	-	-	ko:K18307	ko02024,map02024	M00644	-	-	ko00000,ko00001,ko00002,ko02000	2.A.6.2.20,2.A.6.2.32	-	-	ACR_tran
k141_60714_1	1266998.ATUJ01000012_gene2085	1.2e-118	352.0	COG2270@1|root,COG2270@2|Bacteria,1MWXB@1224|Proteobacteria,2TSCV@28211|Alphaproteobacteria,2PUFZ@265|Paracoccus	28211|Alphaproteobacteria	Vacuole effluxer Atg22 like	MA20_25070	-	-	ko:K06902	ko04138,map04138	-	-	-	ko00000,ko00001,ko02000,ko04131	2.A.1.24,9.A.15.1	-	-	ATG22
k141_60714_2	1266998.ATUJ01000012_gene2084	7.18e-110	318.0	COG0824@1|root,COG0824@2|Bacteria,1RCSP@1224|Proteobacteria,2U6RM@28211|Alphaproteobacteria,2PW0K@265|Paracoccus	28211|Alphaproteobacteria	Thioesterase-like superfamily	-	-	-	-	-	-	-	-	-	-	-	-	4HBT_2
k141_60714_3	1266998.ATUJ01000012_gene2083	4.09e-53	167.0	COG0762@1|root,COG0762@2|Bacteria,1N73Q@1224|Proteobacteria,2UFZR@28211|Alphaproteobacteria,2PXG4@265|Paracoccus	28211|Alphaproteobacteria	YGGT family	MA20_25225	-	-	ko:K02221	-	-	-	-	ko00000,ko02044	-	-	-	YGGT
k141_60714_4	1122971.BAME01000021_gene2283	1.55e-14	68.9	COG0514@1|root,COG0514@2|Bacteria,4NEFD@976|Bacteroidetes,2FMT4@200643|Bacteroidia,22VWK@171551|Porphyromonadaceae	976|Bacteroidetes	ATP-dependent DNA helicase RecQ	recQ2	-	3.6.4.12	ko:K03654	ko03018,map03018	-	-	-	ko00000,ko00001,ko01000,ko03400	-	-	-	DEAD,Helicase_C,RecQ_Zn_bind
k141_181993_1	608538.HTH_1747	3.56e-16	78.6	COG0644@1|root,COG0644@2|Bacteria	2|Bacteria	geranylgeranyl reductase activity	-	-	1.3.1.101,1.3.1.111,1.3.1.83,1.3.7.11	ko:K10960,ko:K17830	ko00564,ko00860,ko00900,ko01100,ko01110,map00564,map00860,map00900,map01100,map01110	-	R02063,R08754,R08755,R08756,R10325,R10326,R10331,R11226,R11518	RC00212,RC00522,RC01823,RC03134	ko00000,ko00001,ko01000	-	-	-	FAD_binding_3
k141_202202_1	935848.JAEN01000015_gene2531	1.56e-149	426.0	COG0115@1|root,COG0115@2|Bacteria,1MVAT@1224|Proteobacteria,2TR7R@28211|Alphaproteobacteria,2PVH3@265|Paracoccus	28211|Alphaproteobacteria	Catalyzes the transamination of D-amino acids and their alpha-keto acids	dat	-	2.6.1.21	ko:K00824	ko00310,ko00330,ko00360,ko00472,ko00473,ko01100,map00310,map00330,map00360,map00472,map00473,map01100	-	R01148,R01582,R02459,R02851,R02924,R05053	RC00006,RC00008,RC00025	ko00000,ko00001,ko01000,ko01007	-	-	-	Aminotran_4
k141_303265_1	522373.Smlt1246	4.25e-124	372.0	COG0823@1|root,COG1506@1|root,COG0823@2|Bacteria,COG1506@2|Bacteria,1MWGR@1224|Proteobacteria,1RYFT@1236|Gammaproteobacteria,1X3IT@135614|Xanthomonadales	135614|Xanthomonadales	peptidase	-	-	-	-	-	-	-	-	-	-	-	-	PD40,Peptidase_S9
k141_85_1	1114922.CIFAM_08_01080	3.48e-96	286.0	COG0320@1|root,COG0320@2|Bacteria,1MVRD@1224|Proteobacteria,1RMAT@1236|Gammaproteobacteria,3WWQ6@544|Citrobacter	1236|Gammaproteobacteria	Catalyzes the radical-mediated insertion of two sulfur atoms into the C-6 and C-8 positions of the octanoyl moiety bound to the lipoyl domains of lipoate-dependent enzymes, thereby converting the octanoylated domains into lipoylated derivatives	lipA	GO:0003674,GO:0003824,GO:0005488,GO:0005575,GO:0005622,GO:0005623,GO:0005737,GO:0005829,GO:0006082,GO:0006464,GO:0006629,GO:0006631,GO:0006633,GO:0006732,GO:0006790,GO:0006807,GO:0008150,GO:0008152,GO:0008610,GO:0009058,GO:0009106,GO:0009107,GO:0009108,GO:0009249,GO:0009987,GO:0010467,GO:0016053,GO:0016740,GO:0016782,GO:0016783,GO:0016992,GO:0018065,GO:0018130,GO:0018193,GO:0018205,GO:0019538,GO:…	2.8.1.8	ko:K03644	ko00785,ko01100,map00785,map01100	-	R07767,R07768	RC01978	ko00000,ko00001,ko01000	-	-	iAPECO1_1312.APECO1_1427,iB21_1397.B21_00586,iBWG_1329.BWG_0499,iE2348C_1286.E2348C_0528,iEC55989_1330.EC55989_0620,iECABU_c1320.ECABU_c06820,iECBD_1354.ECBD_3023,iECB_1328.ECB_00597,iECDH10B_1368.ECDH10B_0589,iECDH1ME8569_1439.ECDH1ME8569_0597,iECD_1391.ECD_00597,iECED1_1282.ECED1_0624,iECH74115_1262.ECH74115_0716,iECIAI1_1343.ECIAI1_0611,iECIAI39_1322.ECIAI39_0603,iECNA114_1301.ECNA114_0567,iEC…	LIAS_N,Radical_SAM
k141_323465_1	1313265.JNIE01000002_gene836	3.5e-76	243.0	COG0843@1|root,COG0843@2|Bacteria,2G5C6@200783|Aquificae	200783|Aquificae	Belongs to the heme-copper respiratory oxidase family	-	-	1.9.3.1	ko:K02274	ko00190,ko01100,map00190,map01100	M00155	R00081	RC00016	ko00000,ko00001,ko00002,ko01000	3.D.4.2,3.D.4.3,3.D.4.4,3.D.4.6	-	-	COX1
k141_222418_1	932678.THERU_00200	1.67e-23	90.5	COG0526@1|root,COG0526@2|Bacteria	2|Bacteria	cell redox homeostasis	-	-	-	ko:K03671	ko04621,ko05418,map04621,map05418	-	-	-	ko00000,ko00001,ko03110	-	-	-	Omp28,Thioredoxin,Thioredoxin_3
k141_121356_1	608538.HTH_0673	2.14e-27	111.0	COG1807@1|root,COG1807@2|Bacteria,2G53V@200783|Aquificae	200783|Aquificae	PFAM glycosyl transferase family 39	-	-	-	-	-	-	-	-	-	-	-	-	PMT_2
k141_161781_1	608538.HTH_1747	1.02e-56	187.0	COG0644@1|root,COG0644@2|Bacteria	2|Bacteria	geranylgeranyl reductase activity	-	-	1.3.1.101,1.3.1.111,1.3.1.83,1.3.7.11	ko:K10960,ko:K17830	ko00564,ko00860,ko00900,ko01100,ko01110,map00564,map00860,map00900,map01100,map01110	-	R02063,R08754,R08755,R08756,R10325,R10326,R10331,R11226,R11518	RC00212,RC00522,RC01823,RC03134	ko00000,ko00001,ko01000	-	-	-	FAD_binding_3
k141_20292_1	932678.THERU_01505	3.3e-30	114.0	COG0024@1|root,COG0024@2|Bacteria,2G3WG@200783|Aquificae	200783|Aquificae	Methionine aminopeptidase	map	-	3.4.11.18	ko:K01265	-	-	-	-	ko00000,ko01000,ko01002	-	-	-	Peptidase_M24
k141_181994_1	748247.AZKH_0253	1.37e-103	313.0	COG0662@1|root,COG0836@1|root,COG0662@2|Bacteria,COG0836@2|Bacteria,1MV39@1224|Proteobacteria,2VI4S@28216|Betaproteobacteria,2KYHY@206389|Rhodocyclales	206389|Rhodocyclales	Nucleotidyl transferase	-	-	2.7.7.13,5.3.1.8	ko:K16011	ko00051,ko00520,ko01100,ko01110,ko01130,ko02025,map00051,map00520,map01100,map01110,map01130,map02025	M00114,M00362	R00885,R01819	RC00002,RC00376	ko00000,ko00001,ko00002,ko01000	-	-	-	NTP_transferase
k141_181994_2	228410.NE1388	4.32e-73	232.0	COG0156@1|root,COG0156@2|Bacteria,1MVVH@1224|Proteobacteria,2VTFK@28216|Betaproteobacteria,371XX@32003|Nitrosomonadales	28216|Betaproteobacteria	PFAM aminotransferase, class I	wcbT	-	2.3.1.47	ko:K00652	ko00780,ko01100,map00780,map01100	M00123,M00573,M00577	R03210,R10124	RC00004,RC00039,RC02725	ko00000,ko00001,ko00002,ko01000,ko01007	-	-	-	Aminotran_1_2
k141_161782_1	557599.MKAN_15280	2.36e-125	387.0	COG0474@1|root,COG0474@2|Bacteria,2GJJC@201174|Actinobacteria,232MQ@1762|Mycobacteriaceae	201174|Actinobacteria	ATPase, P-type (transporting), HAD superfamily, subfamily IC	-	-	3.6.3.8	ko:K01537	-	-	-	-	ko00000,ko01000	3.A.3.2	-	-	Cation_ATPase_C,Cation_ATPase_N,E1-E2_ATPase,Hydrolase
k141_202204_1	290399.Arth_3561	1.85e-11	66.2	COG1012@1|root,COG1012@2|Bacteria,2GIWZ@201174|Actinobacteria	201174|Actinobacteria	Belongs to the aldehyde dehydrogenase family	-	-	-	-	-	-	-	-	-	-	-	-	Aldedh
k141_283050_1	1123325.JHUV01000009_gene266	2.12e-38	137.0	2F1QF@1|root,33UQN@2|Bacteria,2G4X5@200783|Aquificae	200783|Aquificae	-	-	-	-	-	-	-	-	-	-	-	-	-	-
k141_303266_1	608538.HTH_0589	2.47e-56	184.0	COG0136@1|root,COG0136@2|Bacteria,2G3QW@200783|Aquificae	200783|Aquificae	Catalyzes the NADPH-dependent formation of L-aspartate- semialdehyde (L-ASA) by the reductive dephosphorylation of L- aspartyl-4-phosphate	asd	-	1.2.1.11	ko:K00133	ko00260,ko00261,ko00270,ko00300,ko01100,ko01110,ko01120,ko01130,ko01210,ko01230,map00260,map00261,map00270,map00300,map01100,map01110,map01120,map01130,map01210,map01230	M00016,M00017,M00018,M00033,M00525,M00526,M00527	R02291	RC00684	ko00000,ko00001,ko00002,ko01000	-	-	-	Semialdhyde_dh,Semialdhyde_dhC
k141_86_2	932678.THERU_02250	1.01e-37	131.0	COG0605@1|root,COG0605@2|Bacteria,2G4HC@200783|Aquificae	200783|Aquificae	radicals which are normally produced within the cells and which are toxic to biological systems	sodA	-	1.15.1.1	ko:K04564	ko04013,ko04068,ko04146,ko04211,ko04212,ko04213,ko05016,map04013,map04068,map04146,map04211,map04212,map04213,map05016	-	-	-	ko00000,ko00001,ko01000	-	-	-	Sod_Fe_C,Sod_Fe_N
k141_303267_1	608538.HTH_0460	1.13e-28	107.0	COG5266@1|root,COG5266@2|Bacteria,2G51V@200783|Aquificae	200783|Aquificae	PFAM Nickel transport complex, NikM subunit, transmembrane	-	-	-	ko:K16915	ko02010,map02010	M00246	-	-	ko00000,ko00001,ko00002,ko02000	-	-	-	-
k141_323466_1	4577.GRMZM2G090086_P01	1.05e-32	124.0	COG0653@1|root,2QS62@2759|Eukaryota,37QAA@33090|Viridiplantae,3GHFA@35493|Streptophyta,3KP8N@4447|Liliopsida,3I3H9@38820|Poales	35493|Streptophyta	Protein translocase subunit secA	-	GO:0000166,GO:0003674,GO:0003824,GO:0005215,GO:0005488,GO:0005524,GO:0006810,GO:0006996,GO:0008104,GO:0008144,GO:0008150,GO:0008320,GO:0008565,GO:0009657,GO:0009658,GO:0009987,GO:0010109,GO:0015031,GO:0015399,GO:0015405,GO:0015440,GO:0015450,GO:0015462,GO:0015833,GO:0016043,GO:0016462,GO:0016787,GO:0016817,GO:0016818,GO:0016887,GO:0017076,GO:0017111,GO:0019222,GO:0022804,GO:0022857,GO:0022884,GO:…	-	ko:K03070	ko02024,ko03060,ko03070,map02024,map03060,map03070	M00335	-	-	ko00000,ko00001,ko00002,ko02044	3.A.5.1,3.A.5.10,3.A.5.2,3.A.5.4	-	-	SecA_DEAD,SecA_PP_bind,SecA_SW,WD40,zf-RING_UBOX
k141_60716_1	932678.THERU_05800	3.91e-30	119.0	COG1207@1|root,COG1207@2|Bacteria,2G3NH@200783|Aquificae	200783|Aquificae	Catalyzes the last two sequential reactions in the de novo biosynthetic pathway for UDP-N-acetylglucosamine (UDP- GlcNAc). The C-terminal domain catalyzes the transfer of acetyl group from acetyl coenzyme A to glucosamine-1-phosphate (GlcN-1-P) to produce N-acetylglucosamine-1-phosphate (GlcNAc-1-P), which is converted into UDP-GlcNAc by the transfer of uridine 5- monophosphate (from uridine 5-tr…	glmU	-	2.3.1.157,2.7.7.23	ko:K04042	ko00520,ko01100,ko01130,map00520,map01100,map01130	M00362	R00416,R05332	RC00002,RC00004,RC00166	ko00000,ko00001,ko00002,ko01000	-	-	-	Hexapep,NTP_transf_3,NTP_transferase
k141_40502_1	2325.TKV_c10950	5.49e-18	84.0	COG0675@1|root,COG0675@2|Bacteria	2|Bacteria	Transposase, IS605 OrfB family	-	-	-	-	-	-	-	-	-	-	-	-	-
k141_121357_2	1123372.AUIT01000013_gene1699	4.19e-23	92.8	COG0050@1|root,COG0050@2|Bacteria,2GGV0@200940|Thermodesulfobacteria	200940|Thermodesulfobacteria	GTP-dependent binding of aminoacyl-tRNA to the A-site of ribosomes during protein biosynthesis	-	-	-	ko:K02358	-	-	-	-	ko00000,ko03012,ko03029,ko04147	-	-	-	GTP_EFTU,GTP_EFTU_D2,GTP_EFTU_D3
k141_101147_1	932678.THERU_00485	1.95e-18	85.1	COG0845@1|root,COG0845@2|Bacteria,2G4XN@200783|Aquificae	200783|Aquificae	Belongs to the membrane fusion protein (MFP) (TC 8.A.1) family	-	-	-	ko:K03585	ko01501,ko01503,map01501,map01503	M00646,M00647,M00699,M00718	-	-	ko00000,ko00001,ko00002,ko01504,ko02000,ko03036	2.A.6.2,8.A.1.6	-	-	HlyD_D23
k141_343673_1	932678.THERU_00195	2.47e-13	65.9	COG0509@1|root,COG0509@2|Bacteria	2|Bacteria	glycine decarboxylation via glycine cleavage system	gcvH	-	-	ko:K02437	ko00260,ko00630,ko01100,ko01110,ko01130,ko01200,map00260,map00630,map01100,map01110,map01130,map01200	M00532	R01221	RC00022,RC02834	ko00000,ko00001,ko00002	-	-	-	GCV_H
k141_87_1	891974.E05_16400	2.13e-30	112.0	COG1966@1|root,COG1966@2|Bacteria,1MWF9@1224|Proteobacteria,1RMG4@1236|Gammaproteobacteria	1236|Gammaproteobacteria	Carbon starvation protein	cstA	-	-	ko:K06200	-	-	-	-	ko00000	-	-	-	CstA,CstA_5TM
k141_323467_1	1313265.JNIE01000001_gene236	8.97e-28	105.0	COG1009@1|root,COG1009@2|Bacteria,2G3IY@200783|Aquificae	200783|Aquificae	TIGRFAM proton-translocating NADH-quinone oxidoreductase, chain L	nuoL1	-	1.6.5.3	ko:K00341	ko00190,ko01100,map00190,map01100	M00144	R11945	RC00061	ko00000,ko00001,ko00002,ko01000	3.D.1	-	-	NADH5_C,Proton_antipo_M,Proton_antipo_N
k141_40504_1	1123388.AQWU01000074_gene1208	2.25e-69	215.0	COG3001@1|root,COG3001@2|Bacteria,1WI4A@1297|Deinococcus-Thermus	1297|Deinococcus-Thermus	Fructosamine kinase	-	-	4.1.1.65	ko:K01613	ko00564,ko01100,ko01110,map00564,map01100,map01110	M00093	R02055	RC00299	ko00000,ko00001,ko00002,ko01000	-	-	-	Fructosamin_kin
k141_40505_1	608538.HTH_1469	5.98e-45	150.0	COG0778@1|root,COG0778@2|Bacteria	2|Bacteria	coenzyme F420-1:gamma-L-glutamate ligase activity	-	-	-	-	-	-	-	-	-	-	-	-	Nitroreductase,TM1586_NiRdase
k141_161784_1	1313265.JNIE01000007_gene70	2.69e-25	97.4	2F1QF@1|root,33UQN@2|Bacteria,2G4X5@200783|Aquificae	200783|Aquificae	-	-	-	-	-	-	-	-	-	-	-	-	-	-
k141_181996_1	768671.ThimaDRAFT_0863	1.09e-16	78.6	COG3957@1|root,COG3957@2|Bacteria,1MVSE@1224|Proteobacteria,1RPSW@1236|Gammaproteobacteria,1WVZE@135613|Chromatiales	135613|Chromatiales	D-xylulose 5-phosphate D-fructose 6-phosphate phosphoketolase	-	-	4.1.2.22,4.1.2.9	ko:K01621	ko00030,ko00710,ko01100,ko01120,map00030,map00710,map01100,map01120	-	R00761,R01621	RC00032,RC00226	ko00000,ko00001,ko01000	-	-	-	XFP,XFP_C,XFP_N
k141_202207_1	204536.SULAZ_1092	2.17e-12	67.4	2F1QF@1|root,33UQN@2|Bacteria,2G4X5@200783|Aquificae	200783|Aquificae	-	-	-	-	-	-	-	-	-	-	-	-	-	-
k141_80934_1	1123503.KB908059_gene428	5.4e-21	91.7	COG1044@1|root,COG1044@2|Bacteria,1MUX6@1224|Proteobacteria,2TS8U@28211|Alphaproteobacteria,2KGDW@204458|Caulobacterales	204458|Caulobacterales	Catalyzes the N-acylation of UDP-3-O-acylglucosamine using 3-hydroxyacyl-ACP as the acyl donor. Is involved in the biosynthesis of lipid A, a phosphorylated glycolipid that anchors the lipopolysaccharide to the outer membrane of the cell	lpxD	-	2.3.1.191	ko:K02536	ko00540,ko01100,map00540,map01100	M00060	R04550	RC00039,RC00166	ko00000,ko00001,ko00002,ko01000,ko01005	-	-	-	Hexapep,Hexapep_2,LpxD
k141_80934_2	1449049.JONW01000007_gene4220	1.11e-76	232.0	COG0764@1|root,COG0764@2|Bacteria,1RH2T@1224|Proteobacteria,2U7G4@28211|Alphaproteobacteria,2KGJJ@204458|Caulobacterales	204458|Caulobacterales	Involved in unsaturated fatty acids biosynthesis. Catalyzes the dehydration of short chain beta-hydroxyacyl-ACPs and long chain saturated and unsaturated beta-hydroxyacyl-ACPs	fabZ	-	4.2.1.59	ko:K02372	ko00061,ko00780,ko01100,ko01212,map00061,map00780,map01100,map01212	M00083,M00572	R04428,R04535,R04537,R04544,R04568,R04954,R04965,R07764,R10117,R10121	RC00831,RC01095	ko00000,ko00001,ko00002,ko01000,ko01004	-	-	-	FabA
k141_303269_1	1123389.ATXJ01000004_gene1130	7.92e-83	258.0	COG2225@1|root,COG2225@2|Bacteria,1WIVZ@1297|Deinococcus-Thermus	1297|Deinococcus-Thermus	Belongs to the malate synthase family	-	-	2.3.3.9	ko:K01638	ko00620,ko00630,ko01100,ko01110,ko01120,ko01200,map00620,map00630,map01100,map01110,map01120,map01200	M00012	R00472	RC00004,RC00308,RC02747	ko00000,ko00001,ko00002,ko01000	-	-	-	Malate_synthase
k141_60718_1	1313265.JNIE01000005_gene360	9.99e-20	82.4	COG0513@1|root,COG0513@2|Bacteria,2G3PF@200783|Aquificae	200783|Aquificae	Dead deah box helicase domain protein	-	-	3.6.4.13	ko:K05592	ko03018,map03018	-	-	-	ko00000,ko00001,ko01000,ko03009,ko03019	-	-	-	DEAD,Helicase_C
k141_60718_2	608538.HTH_0805	1.11e-20	90.9	COG0513@1|root,COG0513@2|Bacteria,2G3PF@200783|Aquificae	200783|Aquificae	Dead deah box helicase domain protein	-	-	3.6.4.13	ko:K05592	ko03018,map03018	-	-	-	ko00000,ko00001,ko01000,ko03009,ko03019	-	-	-	DEAD,Helicase_C
k141_121359_2	1207063.P24_09266	3.86e-109	321.0	COG1117@1|root,COG1117@2|Bacteria,1MU16@1224|Proteobacteria,2TQX9@28211|Alphaproteobacteria,2JPQI@204441|Rhodospirillales	204441|Rhodospirillales	Part of the ABC transporter complex PstSACB involved in phosphate import. Responsible for energy coupling to the transport system	pstB	-	3.6.3.27	ko:K02036	ko02010,map02010	M00222	-	-	ko00000,ko00001,ko00002,ko01000,ko02000	3.A.1.7	-	-	ABC_tran
k141_101149_1	608538.HTH_0399	1.69e-47	162.0	COG0683@1|root,COG0683@2|Bacteria,2G4XD@200783|Aquificae	200783|Aquificae	Receptor family ligand binding region	-	-	-	ko:K01999	ko02010,ko02024,map02010,map02024	M00237	-	-	ko00000,ko00001,ko00002,ko02000	3.A.1.4	-	-	Peripla_BP_6
k141_262829_1	504728.K649_02410	3.28e-28	104.0	COG3293@1|root,COG3293@2|Bacteria,1WKI8@1297|Deinococcus-Thermus	1297|Deinococcus-Thermus	COG3293 Transposase and inactivated derivatives	-	-	-	-	-	-	-	-	-	-	-	-	DUF4096
k141_20295_2	1313265.JNIE01000004_gene504	9.39e-60	198.0	COG0111@1|root,COG0111@2|Bacteria,2G3T5@200783|Aquificae	200783|Aquificae	D-isomer specific 2-hydroxyacid dehydrogenase	serA	-	1.1.1.399,1.1.1.95	ko:K00058	ko00260,ko00680,ko01100,ko01120,ko01130,ko01200,ko01230,map00260,map00680,map01100,map01120,map01130,map01200,map01230	M00020	R01513	RC00031	ko00000,ko00001,ko00002,ko01000,ko04147	-	-	-	2-Hacid_dh,2-Hacid_dh_C,ACT
k141_40506_1	608538.HTH_1738	6.79e-29	110.0	COG1180@1|root,COG1180@2|Bacteria,2G49Z@200783|Aquificae	200783|Aquificae	Radical SAM domain protein	-	-	1.97.1.4	ko:K04069	-	-	R04710	-	ko00000,ko01000	-	-	-	Fer4_12,Fer4_14,Radical_SAM
k141_141587_1	932678.THERU_07250	2.21e-51	172.0	COG0050@1|root,COG0050@2|Bacteria,2G3VR@200783|Aquificae	200783|Aquificae	This protein promotes the GTP-dependent binding of aminoacyl-tRNA to the A-site of ribosomes during protein biosynthesis	tuf	-	-	ko:K02358	-	-	-	-	ko00000,ko03012,ko03029,ko04147	-	-	-	GTP_EFTU,GTP_EFTU_D2,GTP_EFTU_D3
k141_161786_2	1446473.JHWH01000002_gene1694	8.91e-29	105.0	COG5470@1|root,COG5470@2|Bacteria,1RGYN@1224|Proteobacteria,2U9AN@28211|Alphaproteobacteria,2PXC7@265|Paracoccus	28211|Alphaproteobacteria	Domain of unknown function (DUF1330)	-	-	-	-	-	-	-	-	-	-	-	-	DUF1330
k141_283053_1	273068.TTE0571	3.09e-28	113.0	COG0675@1|root,COG0675@2|Bacteria,1TR3R@1239|Firmicutes,24AFY@186801|Clostridia,42FGM@68295|Thermoanaerobacterales	186801|Clostridia	Transposase, IS605 OrfB family	-	-	-	-	-	-	-	-	-	-	-	-	-
k141_242627_1	1112217.PPL19_07466	5.64e-52	168.0	COG1396@1|root,COG1396@2|Bacteria,1RCYA@1224|Proteobacteria,1S4B9@1236|Gammaproteobacteria	1236|Gammaproteobacteria	Transcriptional regulator	puuR	GO:0003674,GO:0003676,GO:0003677,GO:0005488,GO:0006139,GO:0006351,GO:0006725,GO:0006807,GO:0008150,GO:0008152,GO:0009058,GO:0009059,GO:0009987,GO:0010467,GO:0016070,GO:0018130,GO:0019438,GO:0032774,GO:0034641,GO:0034645,GO:0034654,GO:0043170,GO:0044237,GO:0044238,GO:0044249,GO:0044260,GO:0044271,GO:0046483,GO:0071704,GO:0090304,GO:0097159,GO:0097659,GO:1901360,GO:1901362,GO:1901363,GO:1901576	-	ko:K14056	-	-	-	-	ko00000,ko03000	-	-	-	Cupin_2,HTH_3
k141_80936_1	1437448.AZRT01000050_gene157	2.92e-93	291.0	COG3378@1|root,COG3598@1|root,COG3378@2|Bacteria,COG3598@2|Bacteria,1R4V4@1224|Proteobacteria,2TTYV@28211|Alphaproteobacteria	28211|Alphaproteobacteria	AAA domain	-	-	-	ko:K07505	-	-	-	-	ko00000	-	-	-	AAA_25,Prim-Pol
k141_242628_1	608538.HTH_0284	5.83e-50	164.0	COG2010@1|root,COG2010@2|Bacteria	2|Bacteria	Cytochrome c	norC	-	-	ko:K02305	ko00910,ko01120,map00910,map01120	M00529	R00294	RC02794	ko00000,ko00001,ko00002	3.D.4.10	-	-	Cytochrom_C
k141_343676_1	608538.HTH_0303	3.6e-40	146.0	COG1459@1|root,COG1459@2|Bacteria,2G3MI@200783|Aquificae	200783|Aquificae	Type II secretion system	pilC1	-	-	ko:K02653	-	-	-	-	ko00000,ko02035,ko02044	3.A.15.2	-	-	T2SSF
k141_121360_1	2325.TKV_c10950	1.15e-23	97.8	COG0675@1|root,COG0675@2|Bacteria	2|Bacteria	Transposase, IS605 OrfB family	-	-	-	-	-	-	-	-	-	-	-	-	-
k141_20296_1	608538.HTH_1479	9.77e-58	193.0	COG0843@1|root,COG0843@2|Bacteria	2|Bacteria	heme-copper terminal oxidase activity	ctaD	-	1.9.3.1	ko:K02274	ko00190,ko01100,map00190,map01100	M00155	R00081	RC00016	ko00000,ko00001,ko00002,ko01000	3.D.4.2,3.D.4.3,3.D.4.4,3.D.4.6	-	-	COX1
k141_181997_1	1100720.ALKN01000035_gene905	9.71e-32	120.0	COG1381@1|root,COG1381@2|Bacteria,1RHIC@1224|Proteobacteria,2VJUC@28216|Betaproteobacteria,4A9W5@80864|Comamonadaceae	28216|Betaproteobacteria	Involved in DNA repair and RecF pathway recombination	recO	-	-	ko:K03584	ko03440,map03440	-	-	-	ko00000,ko00001,ko03400	-	-	-	RecO_C,RecO_N
k141_202209_1	1266998.ATUJ01000001_gene2718	2.07e-20	85.1	2AI35@1|root,318GY@2|Bacteria,1RGYE@1224|Proteobacteria,2U9PN@28211|Alphaproteobacteria,2PXE4@265|Paracoccus	28211|Alphaproteobacteria	-	-	-	-	-	-	-	-	-	-	-	-	-	-
k141_283054_1	1123053.AUDG01000001_gene2441	8.95e-29	107.0	2AW97@1|root,31N4I@2|Bacteria,1N1Z7@1224|Proteobacteria,1S7B9@1236|Gammaproteobacteria	1236|Gammaproteobacteria	-	-	-	-	-	-	-	-	-	-	-	-	-	-
k141_90_2	932678.THERU_05395	5.03e-31	116.0	COG0752@1|root,COG0752@2|Bacteria,2G3R5@200783|Aquificae	200783|Aquificae	glycyl-tRNA synthetase alpha subunit	glyQ	-	6.1.1.14	ko:K01878	ko00970,map00970	M00360	R03654	RC00055,RC00523	ko00000,ko00001,ko00002,ko01000,ko01007,ko03016	-	-	-	tRNA-synt_2e
k141_222423_1	608538.HTH_0209	6.19e-20	88.2	COG1522@1|root,COG1522@2|Bacteria,2G4TH@200783|Aquificae	200783|Aquificae	sequence-specific DNA binding	-	-	-	-	-	-	-	-	-	-	-	-	-
k141_91_1	1232437.KL662040_gene2123	7.06e-50	167.0	COG0013@1|root,COG0013@2|Bacteria,1MU9A@1224|Proteobacteria,42M70@68525|delta/epsilon subdivisions,2WJA8@28221|Deltaproteobacteria,2MHQW@213118|Desulfobacterales	28221|Deltaproteobacteria	Catalyzes the attachment of alanine to tRNA(Ala) in a two-step reaction alanine is first activated by ATP to form Ala- AMP and then transferred to the acceptor end of tRNA(Ala). Also edits incorrectly charged Ser-tRNA(Ala) and Gly-tRNA(Ala) via its editing domain	alaS	GO:0003674,GO:0003824,GO:0004812,GO:0004813,GO:0005488,GO:0005575,GO:0005622,GO:0005623,GO:0005737,GO:0005829,GO:0006082,GO:0006139,GO:0006396,GO:0006399,GO:0006400,GO:0006412,GO:0006418,GO:0006419,GO:0006518,GO:0006520,GO:0006725,GO:0006807,GO:0008033,GO:0008150,GO:0008152,GO:0009058,GO:0009059,GO:0009451,GO:0009987,GO:0010467,GO:0016070,GO:0016597,GO:0016874,GO:0016875,GO:0019538,GO:0019752,GO:…	6.1.1.7	ko:K01872	ko00970,map00970	M00359,M00360	R03038	RC00055,RC00523	ko00000,ko00001,ko00002,ko01000,ko01007,ko03016	-	-	-	DHHA1,tRNA-synt_2c,tRNA_SAD
k141_242629_1	321332.CYB_0740	2.3e-65	213.0	COG1215@1|root,COG1215@2|Bacteria,1GJAK@1117|Cyanobacteria,1H025@1129|Synechococcus	1117|Cyanobacteria	transferase activity, transferring glycosyl groups	-	-	2.4.1.12	ko:K00694	ko00500,ko01100,ko02026,map00500,map01100,map02026	-	R02889	RC00005	ko00000,ko00001,ko01000,ko01003,ko02000	4.D.3.1.2,4.D.3.1.5,4.D.3.1.6	GT2	-	-
k141_121362_1	608538.HTH_1556	1.18e-15	77.4	COG0793@1|root,COG0793@2|Bacteria	2|Bacteria	Belongs to the peptidase S41A family	prc	-	3.4.21.102	ko:K03797	-	-	-	-	ko00000,ko01000,ko01002	-	-	-	Cu_amine_oxidN1,PDZ,PDZ_2,Peptidase_S41
k141_262831_1	1122929.KB908215_gene537	1e-194	545.0	COG4671@1|root,COG4671@2|Bacteria,1N1PQ@1224|Proteobacteria,2TSTV@28211|Alphaproteobacteria	28211|Alphaproteobacteria	glycosyl transferase	redA	-	-	-	-	-	-	-	-	-	-	-	Glyco_tran_28_C
k141_181998_1	638303.Thal_1214	5.16e-32	116.0	COG1143@1|root,COG1143@2|Bacteria,2G4BK@200783|Aquificae	200783|Aquificae	NDH-1 shuttles electrons from NADH, via FMN and iron- sulfur (Fe-S) centers, to quinones in the respiratory chain. The immediate electron acceptor for the enzyme in this species is believed to be ubiquinone. Couples the redox reaction to proton translocation (for every two electrons transferred, four hydrogen ions are translocated across the cytoplasmic membrane), and thus conserves the redox ene…	nuoI2	-	1.6.5.3	ko:K00338	ko00190,ko01100,map00190,map01100	M00144	R11945	RC00061	ko00000,ko00001,ko00002,ko01000	3.D.1	-	-	Fer4
k141_40509_1	1460634.JCM19037_1457	1.53e-16	78.6	COG0028@1|root,COG0028@2|Bacteria,1TQE8@1239|Firmicutes,4H9VR@91061|Bacilli	91061|Bacilli	Acetolactate synthase	ilvB	-	2.2.1.6	ko:K01652,ko:K16787	ko00290,ko00650,ko00660,ko00770,ko01100,ko01110,ko01130,ko01210,ko01230,ko02010,map00290,map00650,map00660,map00770,map01100,map01110,map01130,map01210,map01230,map02010	M00019,M00570,M00582	R00006,R00014,R00226,R03050,R04672,R04673,R08648	RC00027,RC00106,RC01192,RC02744,RC02893	ko00000,ko00001,ko00002,ko01000,ko02000	3.A.1.25,3.A.1.28,3.A.1.29,3.A.1.30,3.A.1.31,3.A.1.32,3.A.1.33,3.A.1.35	-	-	TPP_enzyme_C,TPP_enzyme_M,TPP_enzyme_N
k141_181999_1	224324.aq_622	2.13e-17	81.3	COG1565@1|root,COG1565@2|Bacteria,2G4WW@200783|Aquificae	200783|Aquificae	Putative S-adenosyl-L-methionine-dependent methyltransferase	-	-	-	-	-	-	-	-	-	-	-	-	Methyltransf_28
k141_141589_2	247633.GP2143_11944	4.2e-13	63.2	2DRA2@1|root,33AVQ@2|Bacteria,1NKZA@1224|Proteobacteria,1SH2Z@1236|Gammaproteobacteria	1236|Gammaproteobacteria	-	-	-	-	-	-	-	-	-	-	-	-	-	-
k141_92_1	1469613.JT55_01755	1.42e-23	98.2	28N22@1|root,2ZB7Z@2|Bacteria,1R4XC@1224|Proteobacteria,2U3SM@28211|Alphaproteobacteria	28211|Alphaproteobacteria	-	-	-	-	-	-	-	-	-	-	-	-	-	-
k141_242630_1	1111728.ATYS01000016_gene4585	4.63e-17	76.6	2EFWG@1|root,339NR@2|Bacteria,1NIWH@1224|Proteobacteria,1SHRN@1236|Gammaproteobacteria	1236|Gammaproteobacteria	-	-	-	-	-	-	-	-	-	-	-	-	-	-
k141_262832_1	608538.HTH_0213	1.45e-59	190.0	COG0767@1|root,COG0767@2|Bacteria,2G3X0@200783|Aquificae	200783|Aquificae	Belongs to the MlaE permease family	-	-	-	ko:K02066	ko02010,map02010	M00210,M00669,M00670	-	-	ko00000,ko00001,ko00002,ko02000	3.A.1.27	-	-	MlaE
k141_161788_1	571.MC52_18370	8.54e-61	187.0	2E242@1|root,32XB9@2|Bacteria,1N152@1224|Proteobacteria,1SB8V@1236|Gammaproteobacteria	1236|Gammaproteobacteria	-	-	-	-	ko:K03503	-	-	-	-	ko00000,ko01000,ko01002,ko03400	-	-	-	-
k141_323469_2	399739.Pmen_1281	1.53e-115	336.0	COG0603@1|root,COG0603@2|Bacteria,1MU5V@1224|Proteobacteria,1RMG9@1236|Gammaproteobacteria,1YCVM@136841|Pseudomonas aeruginosa group	1236|Gammaproteobacteria	Catalyzes the ATP-dependent conversion of 7-carboxy-7- deazaguanine (CDG) to 7-cyano-7-deazaguanine (preQ(0))	queC	-	6.3.4.20	ko:K06920	ko00790,ko01100,map00790,map01100	-	R09978	RC00959	ko00000,ko00001,ko01000,ko03016	-	-	-	QueC
k141_323469_3	640081.Dsui_0476	8.34e-104	305.0	COG0602@1|root,COG0602@2|Bacteria,1MUJ2@1224|Proteobacteria,2VGZ7@28216|Betaproteobacteria,2KUF1@206389|Rhodocyclales	206389|Rhodocyclales	Catalyzes the complex heterocyclic radical-mediated conversion of 6-carboxy-5,6,7,8-tetrahydropterin (CPH4) to 7- carboxy-7-deazaguanine (CDG), a step common to the biosynthetic pathways of all 7-deazapurine-containing compounds	queE	-	4.3.99.3	ko:K10026	ko00790,ko01100,map00790,map01100	-	R10002	RC02989	ko00000,ko00001,ko01000,ko03016	-	-	-	Fer4_14,Radical_SAM
k141_323469_4	713586.KB900536_gene1044	5.95e-18	88.6	COG1729@1|root,COG1729@2|Bacteria,1MUSV@1224|Proteobacteria,1RQWA@1236|Gammaproteobacteria,1WW2G@135613|Chromatiales	135613|Chromatiales	Mediates coordination of peptidoglycan synthesis and outer membrane constriction during cell division	cpoB	-	-	-	-	-	-	-	-	-	-	-	TPR_16,TPR_6,TolA_bind_tri,YfiO
k141_323469_5	519989.ECTPHS_02194	6.21e-102	317.0	COG0823@1|root,COG0823@2|Bacteria,1MV09@1224|Proteobacteria,1RMCY@1236|Gammaproteobacteria,1WVZJ@135613|Chromatiales	135613|Chromatiales	Involved in the TonB-independent uptake of proteins	tolB	-	-	ko:K03641	-	-	-	-	ko00000,ko02000	2.C.1.2	-	-	PD40,TolB_N
k141_323469_6	713586.KB900536_gene1047	8.75e-24	107.0	COG3064@1|root,COG3064@2|Bacteria,1R7WR@1224|Proteobacteria,1SZ86@1236|Gammaproteobacteria,1WWRY@135613|Chromatiales	135613|Chromatiales	TonB C terminal	-	-	-	ko:K03646	-	-	-	-	ko00000,ko02000	2.C.1.2	-	-	TonB_2
k141_323469_7	555778.Hneap_0534	4.01e-39	135.0	COG0848@1|root,COG0848@2|Bacteria,1MZ6M@1224|Proteobacteria,1S8RS@1236|Gammaproteobacteria,1WY2R@135613|Chromatiales	135613|Chromatiales	PFAM Biopolymer transport protein ExbD TolR	-	-	-	ko:K03560	-	-	-	-	ko00000,ko02000	1.A.30.2.2	-	-	ExbD
k141_323469_8	555778.Hneap_0533	8.35e-83	253.0	COG0811@1|root,COG0811@2|Bacteria,1NCWW@1224|Proteobacteria,1RMD4@1236|Gammaproteobacteria,1WWA0@135613|Chromatiales	135613|Chromatiales	PFAM MotA TolQ ExbB proton channel	-	-	-	ko:K03562	ko01120,map01120	-	-	-	ko00000,ko02000	1.A.30.2.2	-	-	MotA_ExbB
k141_323469_9	555778.Hneap_0532	2.86e-43	145.0	COG0824@1|root,COG0824@2|Bacteria,1MZH6@1224|Proteobacteria,1S93F@1236|Gammaproteobacteria,1WYUJ@135613|Chromatiales	135613|Chromatiales	Tol-Pal system-associated acyl-CoA thioesterase	-	-	-	ko:K07107	-	-	-	-	ko00000,ko01000	-	-	-	4HBT,4HBT_2
k141_323469_10	1123354.AUDR01000014_gene1117	8.84e-182	514.0	COG2255@1|root,COG2255@2|Bacteria,1MU38@1224|Proteobacteria,2VH0J@28216|Betaproteobacteria,1KRH6@119069|Hydrogenophilales	119069|Hydrogenophilales	The RuvA-RuvB complex in the presence of ATP renatures cruciform structure in supercoiled DNA with palindromic sequence, indicating that it may promote strand exchange reactions in homologous recombination. RuvAB is a helicase that mediates the Holliday junction migration by localized denaturation and reannealing	ruvB	-	3.6.4.12	ko:K03551	ko03440,map03440	-	-	-	ko00000,ko00001,ko01000,ko03400	-	-	-	RuvB_C,RuvB_N
k141_323469_11	555778.Hneap_0530	1.32e-87	263.0	COG0632@1|root,COG0632@2|Bacteria,1MWJR@1224|Proteobacteria,1RMET@1236|Gammaproteobacteria,1WX5V@135613|Chromatiales	135613|Chromatiales	The RuvA-RuvB complex in the presence of ATP renatures cruciform structure in supercoiled DNA with palindromic sequence, indicating that it may promote strand exchange reactions in homologous recombination. RuvAB is a helicase that mediates the Holliday junction migration by localized denaturation and reannealing. RuvA stimulates, in the presence of DNA, the weak ATPase activity of RuvB	ruvA	-	3.6.4.12	ko:K03550	ko03440,map03440	-	-	-	ko00000,ko00001,ko01000,ko03400	-	-	-	HHH_5,RuvA_C,RuvA_N
k141_323469_12	555778.Hneap_0529	1.9e-70	219.0	COG0817@1|root,COG0817@2|Bacteria,1MUJI@1224|Proteobacteria,1RQPJ@1236|Gammaproteobacteria,1WW8M@135613|Chromatiales	135613|Chromatiales	Nuclease that resolves Holliday junction intermediates in genetic recombination. Cleaves the cruciform structure in supercoiled DNA by nicking to strands with the same polarity at sites symmetrically opposed at the junction in the homologous arms and leaves a 5'-terminal phosphate and a 3'-terminal hydroxyl group	ruvC	-	3.1.22.4	ko:K01159	ko03440,map03440	-	-	-	ko00000,ko00001,ko01000,ko03400	-	-	-	RuvC
k141_323469_13	765910.MARPU_14080	1.24e-110	325.0	COG0217@1|root,COG0217@2|Bacteria,1MW3X@1224|Proteobacteria,1RP5N@1236|Gammaproteobacteria,1WX1Y@135613|Chromatiales	135613|Chromatiales	transcriptional regulatory protein	-	-	-	-	-	-	-	-	-	-	-	-	Transcrip_reg
k141_323469_14	555778.Hneap_0476	6.98e-157	451.0	COG0379@1|root,COG0379@2|Bacteria,1MWQU@1224|Proteobacteria,1RMFS@1236|Gammaproteobacteria,1WWVD@135613|Chromatiales	135613|Chromatiales	Catalyzes the condensation of iminoaspartate with dihydroxyacetone phosphate to form quinolinate	nadA	-	2.5.1.72	ko:K03517	ko00760,ko01100,map00760,map01100	M00115	R04292	RC01119	ko00000,ko00001,ko00002,ko01000	-	-	-	NadA
k141_323469_15	1286106.MPL1_03835	5.44e-182	523.0	COG0173@1|root,COG0173@2|Bacteria,1MUXB@1224|Proteobacteria,1RNMI@1236|Gammaproteobacteria,45ZZ8@72273|Thiotrichales	72273|Thiotrichales	Aspartyl-tRNA synthetase with relaxed tRNA specificity since it is able to aspartylate not only its cognate tRNA(Asp) but also tRNA(Asn). Reaction proceeds in two steps L-aspartate is first activated by ATP to form Asp-AMP and then transferred to the acceptor end of tRNA(Asp Asn)	aspS	-	6.1.1.12	ko:K01876	ko00970,map00970	M00359,M00360	R05577	RC00055,RC00523	ko00000,ko00001,ko00002,ko01000,ko01007,ko03016,ko03029	-	-	-	GAD,tRNA-synt_2,tRNA_anti-codon
k141_40510_1	638303.Thal_0447	2.19e-31	117.0	COG0616@1|root,COG0616@2|Bacteria,2G3UX@200783|Aquificae	200783|Aquificae	Serine dehydrogenase proteinase	-	-	-	-	-	-	-	-	-	-	-	-	SDH_sah
k141_40510_2	638303.Thal_0447	2.16e-23	96.3	COG0616@1|root,COG0616@2|Bacteria,2G3UX@200783|Aquificae	200783|Aquificae	Serine dehydrogenase proteinase	-	-	-	-	-	-	-	-	-	-	-	-	SDH_sah
k141_202211_1	5147.XP_003342693.1	2.75e-23	96.3	COG0296@1|root,KOG0470@2759|Eukaryota,3AV51@33154|Opisthokonta,3Q3MX@4751|Fungi,3RKPS@4890|Ascomycota,214MP@147550|Sordariomycetes,3U5JU@5139|Sordariales,3UJK0@5148|Sordariaceae	33154|Opisthokonta	Alpha amylase, catalytic domain	-	-	-	-	-	-	-	-	-	-	-	-	Alpha-amylase,Alpha-amylase_C,CBM_48
k141_303270_1	675813.VIB_000874	6.51e-42	137.0	2B7ZD@1|root,3216R@2|Bacteria,1QK8H@1224|Proteobacteria,1TIBZ@1236|Gammaproteobacteria,1XYUD@135623|Vibrionales	135623|Vibrionales	-	-	-	-	-	-	-	-	-	-	-	-	-	-
k141_303270_2	675813.VIB_000875	2.49e-183	525.0	COG1199@1|root,COG1199@2|Bacteria,1MVCU@1224|Proteobacteria,1RMNX@1236|Gammaproteobacteria,1XSPF@135623|Vibrionales	135623|Vibrionales	ATP-dependent helicase	yoaA	-	3.6.4.12	ko:K03722	-	-	-	-	ko00000,ko01000,ko03400	-	-	-	DEAD,DEAD_2,Helicase_C_2,ResIII
k141_141591_1	439375.Oant_1803	3.43e-91	284.0	COG0433@1|root,COG0433@2|Bacteria,1MUSH@1224|Proteobacteria,2TUN9@28211|Alphaproteobacteria,1J48A@118882|Brucellaceae	28211|Alphaproteobacteria	Domain of unknown function DUF87	-	-	-	ko:K06915	-	-	-	-	ko00000	-	-	-	DUF87
k141_94_1	1236973.JCM9157_3426	1.74e-21	94.7	COG0209@1|root,COG0209@2|Bacteria,1TPFH@1239|Firmicutes,4H9X0@91061|Bacilli,1ZANT@1386|Bacillus	91061|Bacilli	Provides the precursors necessary for DNA synthesis. Catalyzes the biosynthesis of deoxyribonucleotides from the corresponding ribonucleotides	nrdA	-	1.17.4.1	ko:K00525	ko00230,ko00240,ko01100,map00230,map00240,map01100	M00053	R02017,R02018,R02019,R02024	RC00613	ko00000,ko00001,ko00002,ko01000,ko03400	-	-	-	ATP-cone,Ribonuc_red_lgC,Ribonuc_red_lgN
k141_80939_1	932678.THERU_01245	6.32e-35	125.0	COG1926@1|root,COG1926@2|Bacteria,2G504@200783|Aquificae	200783|Aquificae	Phosphoribosyl transferase domain	-	-	-	-	-	-	-	-	-	-	-	-	Pribosyltran
k141_242632_1	1236959.BAMT01000001_gene1139	8.49e-18	78.2	COG0481@1|root,COG0481@2|Bacteria,1MVZA@1224|Proteobacteria,2VHM5@28216|Betaproteobacteria,2KM0F@206350|Nitrosomonadales	206350|Nitrosomonadales	Required for accurate and efficient protein synthesis under certain stress conditions. May act as a fidelity factor of the translation reaction, by catalyzing a one-codon backward translocation of tRNAs on improperly translocated ribosomes. Back- translocation proceeds from a post-translocation (POST) complex to a pre-translocation (PRE) complex, thus giving elongation factor G a second chance to…	lepA	-	-	ko:K03596	ko05134,map05134	-	-	-	ko00000,ko00001	-	-	-	EFG_C,GTP_EFTU,GTP_EFTU_D2,LepA_C
k141_20298_2	388739.RSK20926_15061	5.22e-15	75.1	COG1335@1|root,COG1335@2|Bacteria,1N5J4@1224|Proteobacteria,2UE2K@28211|Alphaproteobacteria,2P3G7@2433|Roseobacter	28211|Alphaproteobacteria	Isochorismatase family	-	-	-	-	-	-	-	-	-	-	-	-	Isochorismatase
k141_323470_2	771875.Ferpe_0962	1.65e-40	137.0	COG5405@1|root,COG5405@2|Bacteria,2GCRK@200918|Thermotogae	200918|Thermotogae	Protease subunit of a proteasome-like degradation complex believed to be a general protein degrading machinery	hslV	-	3.4.25.2	ko:K01419	-	-	-	-	ko00000,ko01000,ko01002	-	-	-	Proteasome
k141_323471_1	608538.HTH_1474	3.09e-25	104.0	COG0791@1|root,COG0791@2|Bacteria	2|Bacteria	cysteine-type peptidase activity	spr7	-	-	-	-	-	-	-	-	-	-	-	NLPC_P60,N_NLPC_P60,SH3_3,SH3_6,SH3_7
k141_202212_1	932678.THERU_07185	1.87e-40	145.0	COG0493@1|root,COG0493@2|Bacteria,2G3PR@200783|Aquificae	200783|Aquificae	glutamate synthase (NADPH), homotetrameric	gltA	-	1.4.1.13,1.4.1.14	ko:K00266	ko00250,ko00910,ko01100,ko01110,ko01120,ko01130,ko01230,map00250,map00910,map01100,map01110,map01120,map01130,map01230	-	R00093,R00114,R00248	RC00006,RC00010,RC02799	ko00000,ko00001,ko01000	-	-	-	Fer4_20,Pyr_redox_2
k141_182002_1	1035184.HMPREF1042_0755	3.5e-15	74.7	COG1104@1|root,COG1104@2|Bacteria,1TP21@1239|Firmicutes,4HA6H@91061|Bacilli	91061|Bacilli	Cysteine desulfurase	iscS	-	2.8.1.7	ko:K04487	ko00730,ko01100,ko04122,map00730,map01100,map04122	-	R07460,R11528,R11529	RC01789,RC02313	ko00000,ko00001,ko01000,ko02048,ko03016,ko03029	-	-	-	Aminotran_5
k141_303272_1	608538.HTH_1263	4.55e-47	154.0	COG1432@1|root,COG1432@2|Bacteria,2G42X@200783|Aquificae	200783|Aquificae	NYN domain	-	-	-	-	-	-	-	-	-	-	-	-	NYN
k141_80940_1	1123253.AUBD01000018_gene1955	2.82e-11	61.6	2E7V2@1|root,3329X@2|Bacteria,1NBE1@1224|Proteobacteria	1224|Proteobacteria	CRISPR-associated protein Cse2 (CRISPR_cse2)	-	-	-	ko:K19046	-	-	-	-	ko00000,ko02048	-	-	-	CRISPR_Cse2
k141_262834_1	4513.MLOC_80572.1	6.92e-20	89.7	COG0525@1|root,KOG0432@2759|Eukaryota,37QE7@33090|Viridiplantae,3GBVU@35493|Streptophyta,3KMJS@4447|Liliopsida,3I7YG@38820|Poales	35493|Streptophyta	Belongs to the class-I aminoacyl-tRNA synthetase family	-	-	6.1.1.9	ko:K01873	ko00970,map00970	M00359,M00360	R03665	RC00055,RC00523	ko00000,ko00001,ko00002,ko01000,ko01007,ko03016	-	-	-	Anticodon_1,Val_tRNA-synt_C,tRNA-synt_1
k141_95_1	1236541.BALL01000030_gene3303	5.78e-12	65.5	COG1807@1|root,COG1807@2|Bacteria,1MXH5@1224|Proteobacteria,1RSQE@1236|Gammaproteobacteria,2QBH5@267890|Shewanellaceae	1236|Gammaproteobacteria	Dolichyl-phosphate-mannose-protein mannosyltransferase	-	-	-	-	-	-	-	-	-	-	-	-	PMT_2
k141_95_2	1123253.AUBD01000002_gene1197	6.37e-176	498.0	COG0144@1|root,COG0144@2|Bacteria,1MWPE@1224|Proteobacteria,1RN8X@1236|Gammaproteobacteria,1X3MB@135614|Xanthomonadales	135614|Xanthomonadales	Specifically methylates the cytosine at position 967 (m5C967) of 16S rRNA	sun	GO:0000154,GO:0001510,GO:0003674,GO:0003824,GO:0005575,GO:0005622,GO:0005623,GO:0005737,GO:0005829,GO:0006139,GO:0006364,GO:0006396,GO:0006725,GO:0006807,GO:0008150,GO:0008152,GO:0008168,GO:0008169,GO:0008173,GO:0008649,GO:0008757,GO:0009383,GO:0009451,GO:0009987,GO:0010467,GO:0016070,GO:0016072,GO:0016434,GO:0016740,GO:0016741,GO:0022613,GO:0031167,GO:0032259,GO:0034470,GO:0034641,GO:0034660,GO:…	2.1.1.176	ko:K03500	-	-	-	-	ko00000,ko01000,ko03009	-	-	-	Methyltr_RsmB-F,NusB
k141_283057_1	4081.Solyc12g019100.1.1	2.66e-19	86.3	COG0525@1|root,KOG0432@2759|Eukaryota,37QE7@33090|Viridiplantae,3GBVU@35493|Streptophyta,44RRT@71274|asterids	35493|Streptophyta	tRNA synthetases class I (I, L, M and V)	-	GO:0000003,GO:0003006,GO:0003674,GO:0003824,GO:0004812,GO:0004832,GO:0005575,GO:0005622,GO:0005623,GO:0005737,GO:0006082,GO:0006139,GO:0006399,GO:0006412,GO:0006418,GO:0006438,GO:0006518,GO:0006520,GO:0006725,GO:0006807,GO:0007275,GO:0008150,GO:0008152,GO:0009058,GO:0009059,GO:0009507,GO:0009532,GO:0009536,GO:0009570,GO:0009790,GO:0009791,GO:0009793,GO:0009987,GO:0010154,GO:0010467,GO:0016070,GO:…	6.1.1.9	ko:K01873	ko00970,map00970	M00359,M00360	R03665	RC00055,RC00523	ko00000,ko00001,ko00002,ko01000,ko01007,ko03016	-	-	-	Anticodon_1,Val_tRNA-synt_C,tRNA-synt_1
k141_182003_1	340099.Teth39_1846	4.93e-26	105.0	COG0675@1|root,COG0675@2|Bacteria,1TR3R@1239|Firmicutes,24AFY@186801|Clostridia,42FGM@68295|Thermoanaerobacterales	186801|Clostridia	Transposase, IS605 OrfB family	-	-	-	-	-	-	-	-	-	-	-	-	-
k141_222428_1	608538.HTH_0395	1.14e-14	69.7	2CGDD@1|root,2ZDG0@2|Bacteria,2G5G1@200783|Aquificae	200783|Aquificae	-	-	-	-	-	-	-	-	-	-	-	-	-	-
k141_262835_1	764291.STRUR_1138	5.01e-110	325.0	COG4974@1|root,COG4974@2|Bacteria,1URNQ@1239|Firmicutes,4HEPI@91061|Bacilli	91061|Bacilli	Site-specific tyrosine recombinase, which acts by catalyzing the cutting and rejoining of the recombining DNA molecules. Essential to convert dimers of the bacterial chromosome into monomers to permit their segregation at cell division	xerS	-	-	ko:K04763	-	-	-	-	ko00000,ko03036	-	-	-	Phage_int_SAM_1,Phage_int_SAM_4,Phage_integrase
k141_80942_2	522373.Smlt4203	1.63e-164	466.0	COG0722@1|root,COG0722@2|Bacteria,1MU5Q@1224|Proteobacteria,1RMAA@1236|Gammaproteobacteria,1X34Q@135614|Xanthomonadales	135614|Xanthomonadales	Stereospecific condensation of phosphoenolpyruvate (PEP) and D-erythrose-4-phosphate (E4P) giving rise to 3-deoxy-D- arabino-heptulosonate-7-phosphate (DAHP)	aroG	-	2.5.1.54	ko:K01626	ko00400,ko01100,ko01110,ko01130,ko01230,ko02024,map00400,map01100,map01110,map01130,map01230,map02024	M00022	R01826	RC00435	ko00000,ko00001,ko00002,ko01000	-	-	-	DAHP_synth_1
k141_161791_1	638303.Thal_0700	9.36e-29	109.0	COG1318@1|root,COG1318@2|Bacteria,2G43X@200783|Aquificae	200783|Aquificae	COGs COG1318 transcriptional regulator protein	-	-	-	-	-	-	-	-	-	-	-	-	-
k141_283058_2	436114.SYO3AOP1_0341	3.2e-10	60.8	2F1QF@1|root,33UQN@2|Bacteria,2G4X5@200783|Aquificae	200783|Aquificae	-	-	-	-	-	-	-	-	-	-	-	-	-	-
k141_40512_1	264462.Bd0029	3.76e-25	107.0	COG1404@1|root,COG1404@2|Bacteria,1MU3S@1224|Proteobacteria,42Q3Z@68525|delta/epsilon subdivisions,2MSP7@213481|Bdellovibrionales,2WJPC@28221|Deltaproteobacteria	213481|Bdellovibrionales	Belongs to the peptidase S8 family	-	-	-	-	-	-	-	-	-	-	-	-	CUB,He_PIG,Peptidase_S8
[truncated: 219,638+ more rows]

## Sheet: Table S6
Table S6. Characteristic features of the population genome bins constructed from the assembled metagenome of Lotus Pond's vent-water.
Serial number	Name of the population genome bin obtained	Genome accession number	BioSample accession number	No. of contigs	Genome size (nucleotides)	G+C content (%)	CheckM										Bin-metagenome correspondence		Taxonomic identification using GTDBtk	Taxonomic identification using RAST		Taxonomic identification using TYGS		Maximum temperature recorded for in vitro growth by any member strain of the taxon (°C)	References
[truncated: 16 more rows]

## Sheet: Table S7
Table S7. Metabolic categories over which Lotus Pond's assembled-metagenomic ORFs ascribable to clusters of orthologous genes (COGs) were distributed (genes were identified as belonging to COGs by searching against the COG Letter edition database of NCBI using COGclassifier v1.0.5).
[truncated: 27 more rows]

[truncated: 1 more sheets: Table S8]
